# Supplementary material for: Transcriptome reconstruction and annotation of cynomolgus and African green monkey
Source: BMC Genomics. 2014 Oct 3;15(1):846. doi: 10.1186/1471-2164-15-846 (PMC4194418; doi:10.1186/1471-2164-15-846)
Supplement: Supplementary file 1 — Additional file 1: Sample and sequencing information. The sample information (gender and age) and summary statistics for raw, purged, and mapped RNA-seq reads. (XLSX 14 KB) [file 12864_2014_6521_MOESM1_ESM.xlsx]

## Sheet: Sample and Seq Info
Species	tissue	Replicate #	mapped	Read length	Raw read size	Filtered read size	Pair Ened	Effective Read Size	Gender	Age	Note
AG	blood	1	97843629	100	59863695	53600592	1	107201184	Female	N/A
AG	blood	2	86555334	100	53913936	47578323	1	95156646	Male	N/A
AG	blood	3	152497	100	14346736	8065790	1	16131580	Female	N/A	due to low mappability, not used in the downstream analysis
AG	blood	4	9964944	100	19206254	14681219	1	29362438	Male	N/A
AG	blood	5	53356446	100	32986259	29473680	1	58947360	Male	N/A
AG	blood	6	35470852	100	22380918	19903167	1	39806334	Male	N/A
AG	brain	1	55354939	100	46943363	31366531	1	62733062	Female	N/A
AG	liver	1	26009926	100	44115578	19757244	1	39514488	Female	N/A
AG	lung	1	49392874	100	42330808	27337999	1	54675998	Female	N/A
AG	lym	1	30993657	100	28228606	16831849	1	33663698	Female	N/A
AG	lym	1	36284830	100	24400744	18882838	1	37765676	Female	N/A
AG	spleen	1	31308593	100	28645293	17778086	1	35556172	Female	N/A
CM	blood	1	54230347	100	32860245	29538576	1	59077152	Male	Feb-07
CM	blood	2	57059224	100	36824646	33006151	1	66012302	Male	Oct-05
CM	blood	3	37199935	100	23943955	21701179	1	43402358	Male	Nov-07
CM	blood	4	31025128	100	19142483	17005844	1	34011688	Female	Mar-07
CM	blood	5	47887349	100	31916258	27490006	1	54980012	Male	Jan-06
CM	blood	6	28808137	100	24398916	13267674	1	26535348	Male	Aug-07	not used in the expression analysis for batch effects
CM	brain	1	64480	100	24398916	878604	1	1757208	Male	Aug-07	samples degraded; not used in the downstream analysis
CM	liver	1	48155538	100	37997592	25621607	1	51243214	Male	Aug-07
CM	lung	1	63575449	100	42796558	32917692	1	65835384	Male	Aug-07
CM	lym	1	49555544	100	36274549	26920881	1	53841762	Male	Aug-07
CM	marrow	1	39357033	100	30213671	21647515	1	43295030	Male	Aug-07
CM	spleen	1	54884857	100	35279345	27827438	1	55654876	Male	Aug-07
RM	blood	1	40131632	100	26314924	23664758	1	47329516	Male	Jul-09
RM	blood	2	79288831	100	50688848	46032382	1	92064764	Female	Nov-07
RM	blood	3	63988219	100	41785541	37743899	1	75487798	Female	Jun-07
RM	blood	4	40228149	100	26429499	23926736	1	47853472	Male	Aug-08
RM	blood	5	44123347	100	28786291	25627495	1	51254990	Male	Nov-07
