# Supplementary material for: Transcriptome reconstruction and annotation of cynomolgus and African green monkey
Source: BMC Genomics. 2014 Oct 3;15(1):846. doi: 10.1186/1471-2164-15-846 (PMC4194418; doi:10.1186/1471-2164-15-846)
Supplement: Supplementary file 2 — Additional file 2: Samples used for the PCA analysis. The source of the public and internal RNA-seq data used in PCA analysis. (XLS 42 KB) [file 12864_2014_6521_MOESM2_ESM.xls]

## Sheet: Samles Used in PCA
source	tissue	acc	replicates	species	abbreviation
bodymap	brain	ERR030882	1	human	HS
bodymap	liver	ERR030887	1	human	HS
bodymap	lung	ERR030879	1	human	HS
bodymap	lymph	ERR030878	1	human	HS
brawand	brain	GSM752653	1	gorilla	GG
brawand	brain	GSM752632	2	gorilla	GG
brawand	brain	GSM752691	1	human	HS
brawand	brain	GSM752692	2	human	HS
brawand	brain	GSM752693	3	human	HS
brawand	brain	GSM752694	4	human	HS
brawand	brain	GSM752696	6	human	HS
brawand	brain	GSM752664	1	chimps	PT
brawand	brain	GSM752665	2	chimps	PT
brawand	brain	GSM752667	4	chimps	PT
brawand	brain	GSM752668	5	chimps	PT
brawand	brain	GSM752669	6	chimps	PT
brawand	brain	GSM752631	1	rhesus	RM
brawand	brain	GSM752632	2	rhesus	RM
brawand	brain	GSM752633	3	rhesus	RM
brawand	liver	GSM752661	5	gorilla	GG
brawand	liver	GSM752662	6	gorilla	GG
brawand	liver	GSM752705	11	human	HS
brawand	liver	GSM752706	13	human	HS
brawand	liver	GSM752676	9	chimps	PT
brawand	liver	GSM752677	10	chimps	PT
brawand	liver	GSM752640	6	rhesus	RM
brawand	liver	GSM752641	7	rhesus	RM
KirknessNov	blood	GSM1260557	1	human	HS
KirknessNov	blood	GSM1260559	2	human	HS
KirknessNov	blood	GSM1260565	3	human	HS
KirknessNov	blood	GSM1260569	4	human	HS
KirknessNov	blood	GSM1260571	5	human	HS
KirknessSep	blood	GSM1233280	1	human	HS
KirknessSep	blood	GSM1233282	2	human	HS
KirknessSep	blood	GSM1233284	3	human	HS
KirknessSep	blood	GSM1233286	4	human	HS
KirknessSep	blood	GSM1233288	5	human	HS
KirknessSep	blood	GSM1233290	6	human	HS
KirknessSep	blood	GSM1233291	7	human	HS
USAMRIID	blood	NA	1	african green	AG
USAMRIID	blood	NA	2	african green	AG
USAMRIID	blood	NA	4	african green	AG
USAMRIID	blood	NA	5	african green	AG
USAMRIID	blood	NA	6	african green	AG
USAMRIID	brain	NA	1	african green	AG
USAMRIID	liver	NA	1	african green	AG
USAMRIID	lung	NA	1	african green	AG
USAMRIID	lym	NA	1	african green	AG
USAMRIID	lym	NA	2	african green	AG
USAMRIID	spleen	NA	1	african green	AG
USAMRIID	blood	NA	1	cyno	CM
USAMRIID	blood	NA	2	cyno	CM
USAMRIID	blood	NA	3	cyno	CM
USAMRIID	blood	NA	4	cyno	CM
USAMRIID	blood	NA	5	cyno	CM
USAMRIID	blood	NA	6	cyno	CM
USAMRIID	liver	NA	1	cyno	CM
USAMRIID	lung	NA	1	cyno	CM
USAMRIID	lym	NA	1	cyno	CM
USAMRIID	marrow	NA	1	cyno	CM
USAMRIID	spleen	NA	1	cyno	CM
USAMRIID	blood	NA	1	rhesus	RM
USAMRIID	blood	NA	2	rhesus	RM
USAMRIID	blood	NA	3	rhesus	RM
USAMRIID	blood	NA	4	rhesus	RM
USAMRIID	blood	NA	5	rhesus	RM
USAMRIID	liver	NA	1	rhesus	RM
USAMRIID	lung	NA	1	rhesus	RM
USAMRIID	lym	NA	1	rhesus	RM
USAMRIID	lym	NA	2	rhesus	RM
USAMRIID	lym	NA	3	rhesus	RM
USAMRIID	marrow	NA	1	rhesus	RM
USAMRIID	spleen	NA	1	rhesus	RM
