# Supplementary material for: Transcriptome reconstruction and annotation of cynomolgus and African green monkey
Source: BMC Genomics. 2014 Oct 3;15(1):846. doi: 10.1186/1471-2164-15-846 (PMC4194418; doi:10.1186/1471-2164-15-846)
Supplement: Supplementary file 3 — Additional file 3: Novel transcript candidates, ORF sequence information, and primers for CM and AG. The meta information about the candidate novel transcripts for CM and AG. (XLS 229 KB) [file 12864_2014_6521_MOESM3_ESM.xls]

## Sheet: CM_ORF_META
id	chr	start	end	num_exons	MSA annotation	genome_span_length	RNA_length	ORF_RNA_length	AA_length	type	dir	direction	marrow	brain	liver	spleen	blood	ln	maxExp	AAseq	ORF_RNAseq	RNAseq
TCONS_00046662	17	96181337	96185772	2	gene=FP565177.2	4436	3849	942	314	complete	2366-3307(+)	+	0.0724551	10.401	0.0134046	0.209731	0.352451	0.493384	10.401	MSGLHLKSFWFGRKGHISGDAAALSRDLRARSFRLGLVAAQAVCVSLASAWVCPGSATACCVTWDCSRHCPEPWLPHLTRRWREPLTQGCGEFEPGAWSKAWPGFTKQTKATWLGSQSLLSKQLAEPVWLLSELLGCREVPSDDPSLWVLLPWPLGVDEEKAGPCANLLGTESAGHRICDSPPTPEPGLAPCCVTASVFGARGSRRESCTSGRLGWGQGWPLLVAVGWEGDTVEPGPWTQPDLLCERLHLAIRDLEVTPLSNCTTAATWKIFARPQRGVSETPRPSSSENCFPDVLALWLRKQFREGLFCADV*	ATGTCAGGTTTGCATCTAAAATCCTTTTGGTTTGGTCGGAAAGGGCACATTTCTGGTGACGCAGCAGCACTCTCTCGGGATCTGCGGGCGAGGTCCTTCCGCCTGGGGTTGGTGGCAGCACAGGCCGTGTGTGTGAGCCTGGCCAGTGCCTGGGTCTGCCCCGGCTCTGCCACTGCCTGCTGTGTGACCTGGGACTGCTCACGCCACTGCCCCGAGCCTTGGCTTCCTCATCTTACACGGCGGTGGCGAGAGCCCCTGACGCAAGGCTGTGGCGAGTTTGAACCGGGCGCTTGGAGCAAGGCTTGGCCGGGGTTCACCAAACAGACAAAGGCAACCTGGCTGGGGAGCCAGTCCTTACTTTCAAAGCAGTTGGCAGAACCGGTCTGGCTTCTGTCAGAA…	ACGCACTGTGCCCTGGTGTCTGGGGCCTGGGCCTGCCCCTCCTGTTGCTTGGGGTGGGTTCTGGGACAGGGCATCTTCCTGGTGCTCGTGCTGGGGAATCTACTGTGGGCTGCAGGAGGAAGAGGAGCTGCGAGGAGGTGTTGCCAGGGCCAAGATTAGGGTTAGGGTTAGGGTTTGCCCCAGAGCCTCCTGGAATTCTGCCCGCTCAGCGCCATCCTCCAAGGCCTGACAAATGCAGCCTCTGCCTGGAACCACCGTAGACCCCCCAGGGAGTGGCTCACCAGCTGCTCCTCCCCGCCCCCCGGGGAGTGGTTTCACCCACTGCTCCTCCCCATCACCCCAAACTCACCCGCTGCTCACCCCCACCACCCCCCGCGGGCCTGGCTACTTAGAGAACCA…
TCONS_00029954	14	2346851	2350984	1	gene=CD81	4134	4134	930	310	complete	139-1068(+)	+	5.03563	0	0.103622	3.14791	0.000294667	4.792	5.03563	MEEEAGRGKARSRKRTVSLCRAAPLLLVPLAGLVLVGLWEHLLRCFCPLEEASGMALLPSQAEGWGGWAACVSPVFRASFSRQVPQAWSCRARPPTSYGGCLAWLLNQGPRRPEMAPHLHRPASVQSPQGQVRALATRRARSFFPIPRSWVRWLVLGSRRCQQGQSLSSPETEACGPQRVSGPSRFWGGSRDPAHRFLASLGAWCPHRCVSGEWERLLVPGARVETPPARSWGAPARVLRSTWLSFARVPGLWAAKPGQHPPISEGASLLGGPSRASSSPLPRSLGLFGVQKVLPAILGLVLQGHQSSQ*	ATGGAGGAGGAGGCGGGGAGGGGCAAGGCCCGGAGCAGGAAGAGGACCGTCTCACTGTGCAGAGCAGCACCCCTCCTCCTGGTGCCCCTGGCAGGGCTGGTGCTGGTGGGGCTCTGGGAGCATTTGTTGAGATGCTTCTGTCCTTTAGAGGAGGCCTCTGGGATGGCCCTGTTGCCCTCACAAGCTGAGGGGTGGGGGGGGTGGGCAGCCTGTGTGTCCCCAGTCTTCAGGGCTTCCTTCAGCCGGCAGGTGCCCCAGGCCTGGAGCTGTAGGGCCAGGCCCCCCACCAGTTACGGAGGCTGCTTGGCTTGGTTGCTGAACCAGGGCCCCAGGAGGCCCGAAATGGCCCCACACCTGCACCGTCCCGCCTCTGTGCAGTCACCCCAGGGCCAGGTGAGG…	AGAGGGGGCAGGGGAGGGGTGGAGACACTCCAGAGGCTGGTGTGACTCAGCTGCCTCTGCAGGCAGCTGCACCTTGCGGCCTTATTAGACTGCGTGTGGGGGACTGAGCTGCCCTCCCCACCCCCAGGAACAGAAGTGATGGAGGAGGAGGCGGGGAGGGGCAAGGCCCGGAGCAGGAAGAGGACCGTCTCACTGTGCAGAGCAGCACCCCTCCTCCTGGTGCCCCTGGCAGGGCTGGTGCTGGTGGGGCTCTGGGAGCATTTGTTGAGATGCTTCTGTCCTTTAGAGGAGGCCTCTGGGATGGCCCTGTTGCCCTCACAAGCTGAGGGGTGGGGGGGGTGGGCAGCCTGTGTGTCCCCAGTCTTCAGGGCTTCCTTCAGCCGGCAGGTGCCCCAGGCC…
TCONS_00015545	10	2257282	2259930	1	gene=UNKNOWN_484	2649	2649	954	318	complete	483-1436(+)	+	0	0	1.42801	0	0	0	1.42801	MPRSDAIKWGVLGLLALPPVHLSAGVPRKMLSPGKFASAWHSAMSHPLPPPTHARNLAKTPAQKVIQIPVTNTARATSCPTGHRTGPHNRLCSWAMSHPTGHHAGPCNRLRLLVKPCSSNPPPSGHPARSKATAAVRAHPRHPLQPTEHIAAGPSSPSSGELQRDGEGRLELQPSGEENHAVNGAKCPQAKEVSMGSPPTSSMLGCHGQSQVGRGPCPHSRAPRGPCSHLSTGLQRGSQHTESGRGAGLLAETATQRRLQRGLSRIDTTSSGNPPTAAPFSKYPQRCTMQVTRTPSRCDSGQAPPSPLLGRASPSAS*	ATGCCACGCTCTGATGCGATTAAATGGGGTGTGCTGGGCCTGCTGGCTCTTCCTCCCGTACACCTGTCTGCAGGTGTTCCAAGAAAGATGCTGAGCCCCGGGAAGTTCGCATCAGCCTGGCACTCGGCGATGAGCCACCCCCTTCCTCCACCAACCCACGCCAGGAACCTGGCCAAGACACCTGCTCAAAAGGTGATACAGATACCAGTCACGAACACAGCACGGGCTACGTCCTGTCCTACAGGTCACCGCACAGGGCCACACAACAGGCTGTGCTCATGGGCTATGTCCCATCCCACAGGTCACCACGCAGGGCCATGCAACAGGCTGCGCCTGCTGGTGAAACCGTGCTCTTCCAACCCACCGCCGTCAGGGCATCCTGCAAGGTCAAAGGCGACA…	GAAAAGCGTCAGATTCCAAAAGAGGATCATTTAGTAAAATACCCGACTTCACTCCTCAAAACTGTCAGGGTCGTCAAAAATACAGATAGTCTGAGCAATGGTCAGAGCCAAGAGGGGTCCTAGGAGACGTGACAACTAACAATATCACGTGGGATCCTGGATGGGATCTCAGACAGAAAAAGGACAAAACTAAGGAATTCTGGATCCCACACAAACTGTAGCTGAAGATGACGAGCCCATGTCAGTTCTTTAATTGTAACAAACATGTATATGAATATTAAAATGTCCTATTAGTAATTATTAGATGAAAAGCAGGTGCACAGTATATGGGAACGTTCTGAACTGTCTTCAAGTTTTCTATAAATCTAAAATTTTTCCCAAGAAAATTGACCAAGGTCT…
TCONS_00046663	17	96181337	96185772	1	gene=UNKNOWN_8042	4436	4436	1074	358	complete	2366-3439(+)	+	2.43708e-06	0.00517475	5.11513e-06	0.681785	3.95178e-12	1.08478	1.08478	MSGLHLKSFWFGRKGHISGDAAALSRDLRARSFRLGLVAAQAVCVSLASAWVCPGSATACCVTWDCSRHCPEPWLPHLTRRWREPLTQGCGEFEPGAWSKAWPGFTKQTKATWLGSQSLLSKQLAEPVWLLSELLGCREVPSDDPSLWVLLPWPLGVDEEKAGPCANLLGTESAGHRICDSPPTPEPGLAPCCVTASVFGARGSRRESCTSGRLGWGQGWPLLVAVGWEGDTVEPGPWTQPDLLCERLHLAIRDLEVTPLSNCTTAATWKIFARPQRGVSETPRPSRYCCASKPNTHTLIPLQLWGPKCKTGLMWGSRVLCNSRVSAPLCGPWRQTWEECRSLGEPGLAFLVPVPGS*	ATGTCAGGTTTGCATCTAAAATCCTTTTGGTTTGGTCGGAAAGGGCACATTTCTGGTGACGCAGCAGCACTCTCTCGGGATCTGCGGGCGAGGTCCTTCCGCCTGGGGTTGGTGGCAGCACAGGCCGTGTGTGTGAGCCTGGCCAGTGCCTGGGTCTGCCCCGGCTCTGCCACTGCCTGCTGTGTGACCTGGGACTGCTCACGCCACTGCCCCGAGCCTTGGCTTCCTCATCTTACACGGCGGTGGCGAGAGCCCCTGACGCAAGGCTGTGGCGAGTTTGAACCGGGCGCTTGGAGCAAGGCTTGGCCGGGGTTCACCAAACAGACAAAGGCAACCTGGCTGGGGAGCCAGTCCTTACTTTCAAAGCAGTTGGCAGAACCGGTCTGGCTTCTGTCAGAA…	ACGCACTGTGCCCTGGTGTCTGGGGCCTGGGCCTGCCCCTCCTGTTGCTTGGGGTGGGTTCTGGGACAGGGCATCTTCCTGGTGCTCGTGCTGGGGAATCTACTGTGGGCTGCAGGAGGAAGAGGAGCTGCGAGGAGGTGTTGCCAGGGCCAAGATTAGGGTTAGGGTTAGGGTTTGCCCCAGAGCCTCCTGGAATTCTGCCCGCTCAGCGCCATCCTCCAAGGCCTGACAAATGCAGCCTCTGCCTGGAACCACCGTAGACCCCCCAGGGAGTGGCTCACCAGCTGCTCCTCCCCGCCCCCCGGGGAGTGGTTTCACCCACTGCTCCTCCCCATCACCCCAAACTCACCCGCTGCTCACCCCCACCACCCCCCGCGGGCCTGGCTACTTAGAGAACCA…
TCONS_00048021	18	3299604	3330280	3	gene=AC027575.13	30677	2101	1002	334	5prime_partial	2-1003(+)	+	0.873003	0	0.262091	0.942206	0.301475	1.00901	1.00901	RAGPRALELGQAWTPGQPRASVARAPRACPRARVRASPRPPTWLGGRPYPRRPSAAKGLGAQTRNRHLGLGRRHGQKSITDSMELPLSGEVGYTQRAATSKEKTVLSKPLQSSTQPAYCRPVFIWSPSRLRSQVTPAPAVGFITDASAHRGALRTSWQPLMPLCPRFPCSCAMPGFCTSHPGSLKPTLSASSPQAPALSFPFPAGGCSSSFLPAQAPHSSSWVCFWECICGSPSALPVLSPPVHPTPTFPNTRGSMQQSPTTTPQSSCHTQTPCSIQSASLLATILLPWVALLDSLANLCDQSAGLDHCCGKLRTRETDRENRRIVYLRYSPA*	CGGGCCGGGCCGCGAGCCCTGGAGCTCGGCCAGGCGTGGACCCCGGGCCAGCCCCGCGCCTCTGTGGCCCGGGCGCCTCGTGCGTGTCCGCGAGCTCGCGTGCGCGCGTCACCTCGGCCCCCAACATGGCTTGGAGGGCGGCCCTACCCGCGCCGCCCTAGTGCTGCGAAGGGCCTGGGAGCCCAAACCCGGAACCGCCACCTGGGACTGGGAAGACGACATGGCCAGAAGTCGATCACTGATAGCATGGAACTGCCCCTTTCTGGGGAGGTAGGGTACACACAGAGGGCAGCCACCTCGAAAGAGAAGACAGTGCTCTCCAAGCCGCTTCAATCCTCAACACAGCCAGCCTATTGCCGGCCAGTCTTCATCTGGAGCCCAAGCAGACTCAGGTCTCAG…	CCGGGCCGGGCCGCGAGCCCTGGAGCTCGGCCAGGCGTGGACCCCGGGCCAGCCCCGCGCCTCTGTGGCCCGGGCGCCTCGTGCGTGTCCGCGAGCTCGCGTGCGCGCGTCACCTCGGCCCCCAACATGGCTTGGAGGGCGGCCCTACCCGCGCCGCCCTAGTGCTGCGAAGGGCCTGGGAGCCCAAACCCGGAACCGCCACCTGGGACTGGGAAGACGACATGGCCAGAAGTCGATCACTGATAGCATGGAACTGCCCCTTTCTGGGGAGGTAGGGTACACACAGAGGGCAGCCACCTCGAAAGAGAAGACAGTGCTCTCCAAGCCGCTTCAATCCTCAACACAGCCAGCCTATTGCCGGCCAGTCTTCATCTGGAGCCCAAGCAGACTCAGGTCTCA…
TCONS_00029805	14	250188	252171	2	gene=UNKNOWN_88	1984	1742	1131	377	complete	286-1416(+)	+	0.285834	0	8.32239e-13	0.351836	0.0940144	0.721654	0.721654	MILYWDGEAEAHTASGSHTCGPCPETTRLSRLGDARSLALSPARSGPSTRVARGPPGRGSGCSLSPRGDRDGGRRGQLGVGGRPLGLQEEGAVQVEDAAVSTDPKEDPFLVLYRLGLGGTRDPLFHLRTFPTSAALAQTTEPPRFSRPCFSPVLQPGRQPPSLALRAPVTSPTPRAPRWAPAHLDVEALSRELLQELLLPHLLGVSLGVMMGHEDIVPLLRGLSLQEGGTGPGAARTAESQGVGCRRVTGQRARTSCKQPTRLWRRKHVRVPANAKGKMQPTEASGIVRKRSMVSSRQGRRRERQNSQGNAGQRTRRRRCAGEATGTPAHCRCCAYQSMGLETCWTVFKIERSQLLAQPVHPWRCRQGHSQRPHFT*	ATGATCCTTTATTGGGATGGGGAAGCTGAGGCTCACACAGCCAGTGGGTCTCACACCTGTGGCCCCTGCCCTGAGACCACGCGGCTGTCCCGCCTTGGCGATGCCCGGAGCCTGGCACTGTCTCCTGCCCGGTCTGGACCAAGCACACGGGTGGCAAGGGGTCCTCCTGGCCGCGGCTCTGGGTGCAGCCTCTCACCTCGTGGTGACCGGGACGGGGGTCGGCGCGGCCAGCTCGGCGTGGGGGGCAGGCCCCTCGGGCTCCAGGAGGAGGGTGCGGTACAGGTCGAAGATGCTGCTGTCAGCACGGATCCCAAAGAAGACCCGTTTCTGGTCCTGTATCGTCTGGGGCTGGGGGGCACACGGGACCCTCTATTCCACCTCCGAACCTTCCCTACCTCT…	GCTCCCTCCCGGGCTGGAGGACTGGGGAGAAGCAGGGCCTGAGGGAGTGAGGAGGCTGTCCCTGCCGGGCCTCTGGGTCTGTGCCTGGGAGGCCAGGGACAGTGTCCAGGAAGGGGCATCAGACCTGGAGAGGAGGCGTCTTCAAGAGACACTGGCCTTGGTCCAGGAGGGGCCACTGGGCCTCTGCAAACCACGCCCACCCCCTAAGGCTGGCTCTGACTCTGTCCCCAGGAACGAAGGCAGCCACACGGGGCCCTCAGAACGCTCTGAGAGGTGAGAACCACCATGATCCTTTATTGGGATGGGGAAGCTGAGGCTCACACAGCCAGTGGGTCTCACACCTGTGGCCCCTGCCCTGAGACCACGCGGCTGTCCCGCCTTGGCGATGCCCGGAGCCTG…
TCONS_00048020	18	3299604	3329698	3	gene=AC027575.13	30095	1516	999	333	5prime_partial	2-1000(+)	+	0.412343	0	0.690972	0.112149	0.00011576	0.390991	0.690972	RAGPRALELGQAWTPGQPRASVARAPRACPRARVRASPRPPTWLGGRPYPRRPSAAKGLGAQTRNRHLGLGRRHGQKSITDSMELPLSGEVGYTQRAATSKEKTVLSKPLQSSTQPAYCRPVFIWSPRLRSQVTPAPAVGFITDASAHRGALRTSWQPLMPLCPRFPCSCAMPGFCTSHPGSLKPTLSASSPQAPALSFPFPAGGCSSSFLPAQAPHSSSWVCFWECICGSPSALPVLSPPVHPTPTFPNTRGSMQQSPTTTPQSSCHTQTPCSIQSASLLATILLPWVALLDSLANLCDQSAGLDHCCGKLRTRETDRENRRIVYLRYSPA*	CGGGCCGGGCCGCGAGCCCTGGAGCTCGGCCAGGCGTGGACCCCGGGCCAGCCCCGCGCCTCTGTGGCCCGGGCGCCTCGTGCGTGTCCGCGAGCTCGCGTGCGCGCGTCACCTCGGCCCCCAACATGGCTTGGAGGGCGGCCCTACCCGCGCCGCCCTAGTGCTGCGAAGGGCCTGGGAGCCCAAACCCGGAACCGCCACCTGGGACTGGGAAGACGACATGGCCAGAAGTCGATCACTGATAGCATGGAACTGCCCCTTTCTGGGGAGGTAGGGTACACACAGAGGGCAGCCACCTCGAAAGAGAAGACAGTGCTCTCCAAGCCGCTTCAATCCTCAACACAGCCAGCCTATTGCCGGCCAGTCTTCATCTGGAGCCCAAGACTCAGGTCTCAGGTC…	CCGGGCCGGGCCGCGAGCCCTGGAGCTCGGCCAGGCGTGGACCCCGGGCCAGCCCCGCGCCTCTGTGGCCCGGGCGCCTCGTGCGTGTCCGCGAGCTCGCGTGCGCGCGTCACCTCGGCCCCCAACATGGCTTGGAGGGCGGCCCTACCCGCGCCGCCCTAGTGCTGCGAAGGGCCTGGGAGCCCAAACCCGGAACCGCCACCTGGGACTGGGAAGACGACATGGCCAGAAGTCGATCACTGATAGCATGGAACTGCCCCTTTCTGGGGAGGTAGGGTACACACAGAGGGCAGCCACCTCGAAAGAGAAGACAGTGCTCTCCAAGCCGCTTCAATCCTCAACACAGCCAGCCTATTGCCGGCCAGTCTTCATCTGGAGCCCAAGACTCAGGTCTCAGGT…
TCONS_00066133	20	76843785	76847414	1	gene=ZNF469	3630	3630	918	306	complete	1888-2805(+)	+	0.0533293	0	2.87145e-08	0.0833203	0.149154	0.657352	0.657352	MALGRQWAGPITVLRGRGRPGGWGWRGPQDHQDQSISGQPRRRLLPLHTWGVGGPSAGSPHNFLRNENFLAAKKMESMSGLMWCLTVGQEPREEQVGGSSSRAEPAATSGHQEATKGHREMGELLPEVSGQLSRSGGPRRVWGSPGCLSRRFDGYLTFLFVGSFVCTDCVFTWLQSSRLYYKSVRTLPLPSLPRSLPSPTGKTRGASGVSSQSPLMQTPAHRNTHSLSSFLDQKIIGYTHCCAPDFFHLTIYPGDNSTIFHEELSHSLSTCPPIQAAEHPDLSGWTLGCSLHSALRNNTAMVFTW*	ATGGCTCTCGGGAGGCAGTGGGCAGGCCCAATTACTGTCCTGAGAGGGAGAGGAAGGCCGGGCGGGTGGGGCTGGAGGGGGCCTCAGGACCATCAAGACCAGAGCATCTCCGGCCAGCCTCGGCGCAGGCTGCTGCCTCTACATACCTGGGGAGTCGGGGGCCCCTCAGCTGGGTCACCGCACAACTTCCTGAGGAATGAGAATTTCTTGGCTGCAAAGAAAATGGAAAGCATGTCAGGACTGATGTGGTGCCTGACTGTGGGCCAAGAGCCCCGGGAGGAGCAGGTGGGAGGGAGCAGCTCCCGGGCAGAGCCGGCTGCAACCTCAGGGCACCAGGAAGCCACCAAGGGCCACCGGGAGATGGGTGAGCTCCTCCCAGAGGTCAGCGGGCAGCTCAGC…	GTGAGAAGGCCGCTTACAGCCTCAGAGCAGTCCTTGGCCAGGCTGTGGAGAGGACAGGCCCCTGTGTGGGGCACAAGCTCCGGGCCTGCAGGAACTGCCCCAGGGCAGGATCCTGGGAGCGTCCAGGAGGGCCCAGGCAGATGCCTACACCTGCCATGGGGAGGGCCTTGCGGCAGGAGGCTGTGTTGCAGGACGTAGGGAACTGAGGTAGCAGAGGCTCAACCTGAACCTTCTCCAGGCCTGGGTGGCTGGTTCTGAGCGGAGCCTCCCCTGCTGTCAGCCAGGGTTTCCCTGCCACCAGGTCTCACAGGGTAACCTCCAGACCCTGCTCTGGGAAGCCCCCAGCCTCTGGACGGTTCTGGCTCCCATTCTGGCACATGCCAGATGTAGCAGGGGCCG…
TCONS_00044368	16	57042098	57045920	2	gene=LOC339192	3823	2392	906	302	5prime_partial	2-907(+)	+	0.102682	0	3.79807e-10	0.373928	0.191371	0.000182978	0.373928	GGGAAGLAGCSVLPAALPMVVPTQPARRLQPRKSSFPGDGDKAPGPGGGEGAAAGGGGGGLGGGGRSAQRCAGAGARRPIGAAPSEGPGGELQGWGRKSGCRPPGPEGWAGGRKLRRWLPPRRFSNFCCRSPCAQTAVRRRRRAPSPRGAGWREGASAGRRPGDPRSHGGRGGGCPAASPAAEGAAGAASPAGAGGHRGEAEAAARSAAPPGPRTAFSRSPGARDWPGLGERGHGLGIRGSHLLRTEDLSDCEHGSETHGGAALARQGCVPLSGPRLRRWEPPSRPPTFYFSPPLLSPETS*	GGGGGCGGCGCGGCGGGGCTGGCGGGCTGCTCGGTGCTGCCGGCCGCGTTGCCCATGGTGGTCCCCACCCAGCCGGCCAGGCGCCTCCAGCCTCGGAAATCCAGCTTTCCGGGGGACGGGGACAAGGCTCCCGGCCCAGGCGGGGGCGAGGGGGCAGCGGCTGGCGGCGGCGGCGGGGGTCTCGGCGGCGGGGGGCGCTCGGCTCAGCGGTGCGCAGGGGCCGGGGCGCGGCGTCCCATCGGGGCGGCCCCGTCCGAGGGACCGGGCGGCGAGCTGCAGGGTTGGGGGAGGAAGTCAGGCTGCAGGCCGCCAGGGCCAGAGGGCTGGGCCGGGGGCAGGAAGCTGCGGCGCTGGCTCCCCCCTCGGCGATTTTCGAACTTCTGCTGTCGCTCCCCGTGC…	CGGGGGCGGCGCGGCGGGGCTGGCGGGCTGCTCGGTGCTGCCGGCCGCGTTGCCCATGGTGGTCCCCACCCAGCCGGCCAGGCGCCTCCAGCCTCGGAAATCCAGCTTTCCGGGGGACGGGGACAAGGCTCCCGGCCCAGGCGGGGGCGAGGGGGCAGCGGCTGGCGGCGGCGGCGGGGGTCTCGGCGGCGGGGGGCGCTCGGCTCAGCGGTGCGCAGGGGCCGGGGCGCGGCGTCCCATCGGGGCGGCCCCGTCCGAGGGACCGGGCGGCGAGCTGCAGGGTTGGGGGAGGAAGTCAGGCTGCAGGCCGCCAGGGCCAGAGGGCTGGGCCGGGGGCAGGAAGCTGCGGCGCTGGCTCCCCCCTCGGCGATTTTCGAACTTCTGCTGTCGCTCCCCGTG…
TCONS_00029803	14	249739	252171	4	gene=UNKNOWN_88	2433	1328	1002	334	5prime_partial	1-1002(+)	+	0.345514	0	3.77236e-06	0.174392	0.128785	1.56979e-11	0.345514	PPAGPLCPEHTPAFVRTHPPYTLGAVLSVQRLGLRKGNVPRPHSHEAAQPGVRRQSRAPSLPLCLETWLPDTPGHVAGTKAATRGPQNALRALAQTTEPPRFSRPCFSPVLQPGRQPPSLALRAPVTSPTPRAPRWAPAHLDVEALSRELLQELLLPHLLGVSLGVMMGHEDIVPLLRGLSLQEGGTGPGAARTAESQGVGCRRVTGQRARTSCKQPTRLWRRKHVRVPANAKGKMQPTEASGIVRKRSMVSSRQGRRRERQNSQGNAGQRTRRRRCAGEATGTPAHCRCCAYQSMGLETCWTVFKIERSQLLAQPVHPWRCRQGHSQRPHFT*	CCACCTGCGGGCCCCTTGTGTCCAGAGCACACCCCGGCCTTTGTCCGCACACACCCTCCTTATACCCTGGGAGCTGTTCTGTCTGTGCAGAGACTGGGGCTCAGGAAAGGGAATGTCCCGAGGCCACACAGCCACGAAGCAGCACAACCGGGTGTCCGACGGCAGAGCCGGGCTCCGAGCCTCCCCCTGTGCCTAGAGACATGGCTCCCGGACACCCCAGGGCACGTCGCAGGAACGAAGGCAGCCACACGGGGCCCTCAGAACGCTCTGAGAGCCCTGGCCCAGACCACGGAGCCTCCTCGCTTCTCACGCCCCTGCTTCTCCCCAGTCCTCCAGCCCGGGAGACAGCCTCCAAGCCTGGCCCTCCGTGCTCCCGTGACCAGCCCCACGCCCCGTGCC…	CCACCTGCGGGCCCCTTGTGTCCAGAGCACACCCCGGCCTTTGTCCGCACACACCCTCCTTATACCCTGGGAGCTGTTCTGTCTGTGCAGAGACTGGGGCTCAGGAAAGGGAATGTCCCGAGGCCACACAGCCACGAAGCAGCACAACCGGGTGTCCGACGGCAGAGCCGGGCTCCGAGCCTCCCCCTGTGCCTAGAGACATGGCTCCCGGACACCCCAGGGCACGTCGCAGGAACGAAGGCAGCCACACGGGGCCCTCAGAACGCTCTGAGAGCCCTGGCCCAGACCACGGAGCCTCCTCGCTTCTCACGCCCCTGCTTCTCCCCAGTCCTCCAGCCCGGGAGACAGCCTCCAAGCCTGGCCCTCCGTGCTCCCGTGACCAGCCCCACGCCCCGTGCC…
TCONS_00011888	10	31589925	31591936	1	gene=UNKNOWN_3169	2012	2012	951	317	5prime_partial	3-953(+)	+	2.91797e-11	0	0.0916037	4.8731e-06	0.0554293	0.342773	0.342773	WGFSAVLFQAGSSAPVLCRPQLCFAPAQTRSHRAGCGEPSCWCPLRWASEGRSSEWEAGRQGPVQPQPGMFGLGNNWTEDSTGKSCHETDNPGNGCDAAPTGFWEAERGRDGAPDTRELLGSHLQQLPECQPQGPLPSLAGVAGIMAFCSQNPPCRVKSGQELRTCCRHPALCQAVTASSSGWHYGSSGNTGNSSRDCLRWPGVEDWGATPAHTVPTPCGQVHALNATDCCCQHPGWIFRATLGERGKTVGPFSRCCSLIPVHLITGTVRAAASVLGLVPVGPWCFPAGAVEPHSCHTLTTLLSLILPYACSRGPA*	TGGGGCTTCTCGGCTGTGCTCTTCCAGGCAGGATCCAGTGCTCCAGTGCTGTGCAGACCCCAGCTCTGCTTTGCCCCTGCCCAGACCAGGTCCCACAGGGCCGGCTGTGGGGAGCCAAGCTGCTGGTGCCCCCTCAGATGGGCTAGTGAAGGAAGGAGCTCAGAGTGGGAGGCAGGCAGGCAAGGGCCTGTCCAGCCACAACCTGGAATGTTCGGCTTGGGAAATAACTGGACAGAAGATTCAACAGGCAAGAGCTGCCATGAGACTGATAACCCAGGAAACGGATGTGACGCAGCCCCGACAGGGTTCTGGGAGGCAGAGCGTGGGAGGGATGGGGCCCCAGACACCAGGGAGCTCCTGGGGTCTCACCTGCAGCAGCTCCCTGAGTGTCAGCCACAG…	CTTGGGGCTTCTCGGCTGTGCTCTTCCAGGCAGGATCCAGTGCTCCAGTGCTGTGCAGACCCCAGCTCTGCTTTGCCCCTGCCCAGACCAGGTCCCACAGGGCCGGCTGTGGGGAGCCAAGCTGCTGGTGCCCCCTCAGATGGGCTAGTGAAGGAAGGAGCTCAGAGTGGGAGGCAGGCAGGCAAGGGCCTGTCCAGCCACAACCTGGAATGTTCGGCTTGGGAAATAACTGGACAGAAGATTCAACAGGCAAGAGCTGCCATGAGACTGATAACCCAGGAAACGGATGTGACGCAGCCCCGACAGGGTTCTGGGAGGCAGAGCGTGGGAGGGATGGGGCCCCAGACACCAGGGAGCTCCTGGGGTCTCACCTGCAGCAGCTCCCTGAGTGTCAGCCAC…
TCONS_00054550	19	42421043	42426170	2	gene=UNKNOWN_4071	5128	4848	963	321	5prime_partial	2-964(+)	+	0.036565	0	0	0.0694724	0.0398519	0.179725	0.179725	VCHRASGCLCVQFVGCLCAGPCSRPGPGLRVQQRSWPHRPHLHLAPVRLSARPPREERGGGEGKGRGGGLSTSPPTPAPPPLPQSRDRTLFRVAIRHLFSNLISSELYFPSLRKIIFHRSRPRPLPRAAAAASIYLRAEPGRAAARAGGARRAEEEWREEEEEDEEEEEQEEEEDEEKAQEAGPPRAPSRPGCPRRAPTRARCAALPPGAPSSALRVSALFARLSRCLSPSLHVPVSARLPVSVSLAVSPSLSLSSPGVSETTSPRPLGLCLPGALGISPYPALRPGAPSPGRRGGHGCGIRTLNTSPWTGADAQSPESE*	GTGTGTCACCGTGCATCTGGGTGTCTTTGTGTCCAGTTTGTGGGCTGCCTGTGTGCGGGTCCGTGTTCCAGGCCGGGGCCAGGTTTGCGTGTCCAGCAGAGGTCCTGGCCGCATCGTCCCCACCTCCACCTCGCGCCTGTCCGTTTGTCCGCGCGTCCTCCTAGGGAGGAGCGGGGCGGAGGGGAAGGAAAGGGGAGAGGAGGGGGTCTCTCTACCTCTCCACCCACCCCCGCCCCACCCCCACTCCCTCAGTCCCGGGATCGAACCTTATTTAGAGTCGCGATTCGACATCTGTTTTCAAATTTGATCAGCTCTGAACTTTATTTTCCGAGTTTGAGGAAAATTATATTCCATCGATCGCGCCCCCGCCCCCTCCCCCGCGCCGCCGCCGCCGCCTCC…	TGTGTGTCACCGTGCATCTGGGTGTCTTTGTGTCCAGTTTGTGGGCTGCCTGTGTGCGGGTCCGTGTTCCAGGCCGGGGCCAGGTTTGCGTGTCCAGCAGAGGTCCTGGCCGCATCGTCCCCACCTCCACCTCGCGCCTGTCCGTTTGTCCGCGCGTCCTCCTAGGGAGGAGCGGGGCGGAGGGGAAGGAAAGGGGAGAGGAGGGGGTCTCTCTACCTCTCCACCCACCCCCGCCCCACCCCCACTCCCTCAGTCCCGGGATCGAACCTTATTTAGAGTCGCGATTCGACATCTGTTTTCAAATTTGATCAGCTCTGAACTTTATTTTCCGAGTTTGAGGAAAATTATATTCCATCGATCGCGCCCCCGCCCCCTCCCCCGCGCCGCCGCCGCCGCCTC…
TCONS_00035561	14	115198589	115199806	1	gene=ABCG4	1218	1218	996	333	3prime_partial	221-1216(+)	+	0	0	0.0453996	0.0787428	0	0	0.0787428	MEVEMDREGLWKSLPPPPLLPTPRPWLTWTICQDRSWIFCLGHHSQSWGLERPGAVGCPVPLPITFGGSRAWWHLCNNVCVSLPPATGTGECTLFWGVSGGRPNPPFSLPLMHARSRDAPSLSGVTGTYMRTGHLSPTHLPSSTVQRKSDGGMLVVAGGQCQPPPGDPMLETLRIRLVLPRVSTGPAGVYPQVFSPPEPGVAQGTISLEFRTQHKHKHGHKLALATATHGPPFVLHAGIFTPLPLPQPLLFIQTPVRVPPPFLSAGGPWASEQPALGTRWRTQSMSGFPGGSRLILFLVSPPPGLISLLFPVHIRVYLLSPCHRFFLSHRDA	ATGGAAGTTGAAATGGACAGGGAGGGACTCTGGAAGTCTCTTCCTCCTCCTCCCCTTCTCCCCACCCCTAGACCCTGGCTCACTTGGACAATCTGCCAGGACAGAAGCTGGATTTTCTGTCTAGGTCACCACTCCCAATCCTGGGGATTGGAGAGGCCTGGGGCTGTGGGATGCCCCGTCCCCCTCCCCATCACCTTTGGTGGGAGTAGGGCCTGGTGGCACCTGTGCAATAATGTATGTGTTTCTCTCCCACCTGCCACTGGAACTGGAGAATGCACTTTATTCTGGGGGGTGAGTGGGGGAAGACCCAACCCTCCTTTCTCGCTGCCCCTGATGCATGCACGGTCTCGTGATGCTCCCTCCCTCTCCGGAGTGACAGGCACATACATGCGAACAGGC…	CCTGCATGCAAAGACCACTGGGAGGCTGCTCCTTCCTTCCTGCCCATGGCACCCTCCTCTGCTGTCTGCCTGGGAGCCCCAGGCTCTCCAGACCCCCACTTACAACTGACCAAAGTGGCCCCCTCTGGGGGTCCCCACCACACAAGTGTTTGTAAACTGGGCTGCTATAAGGTTGGAGTTCCAGGGCTGGGCCCTGGTGGGGTCCCCTGGAAGTCCCATTATGGAAGTTGAAATGGACAGGGAGGGACTCTGGAAGTCTCTTCCTCCTCCTCCCCTTCTCCCCACCCCTAGACCCTGGCTCACTTGGACAATCTGCCAGGACAGAAGCTGGATTTTCTGTCTAGGTCACCACTCCCAATCCTGGGGATTGGAGAGGCCTGGGGCTGTGGGATGCCCCGT…
TCONS_00071865	3	188129595	188166817	3	gene=UNKNOWN_11576	37223	3029	906	302	complete	111-1016(+)	+	6.3058e-99	0	6.80062e-81	2.06733e-65	0.0760749	0.00470887	0.0760749	MPRMSVELRDWHEQEEWGQGLGDVTVYGEIPPWPCPGPFQPSLVSWTLGPPSHPRHHRGDLVLGPLGHSTQLVPQAPGAGCFCPGLAAAAVDLGRTQHLVLLQKSPRSGPWTEDGEELSSLCPLDGPPWASVAQGRSQPCERAQPTVFGALSGQVGTSTLRTCLISLLAFPTPPWDFPASSRDKLRLRLCFQGTSEDRARRRAGGKTGQETRETWSQRRPPSRRVPGCVSCHREGTLERCPAAPWLPWGEDLQGQETRDGRKPALGGSFRRILPALGGSHGATFGGCVSSSVHQGKPCCSN*	ATGCCACGTATGAGTGTGGAGCTGAGAGACTGGCATGAGCAGGAAGAATGGGGGCAGGGCCTGGGTGATGTCACTGTTTATGGGGAGATCCCCCCTTGGCCCTGCCCTGGGCCCTTTCAGCCTTCACTTGTCTCCTGGACTCTTGGCCCCCCAAGTCACCCCAGACACCACCGAGGTGATCTGGTCTTGGGACCCCTGGGGCACAGCACACAGCTTGTGCCTCAGGCCCCAGGTGCTGGCTGCTTCTGCCCTGGGCTCGCTGCTGCTGCTGTGGATTTGGGACGCACCCAGCACCTAGTGCTGCTACAGAAGAGTCCTAGGAGCGGGCCTTGGACTGAGGATGGTGAGGAGCTCTCCTCCCTTTGTCCTCTTGATGGGCCACCTTGGGCCTCAGTAGCT…	GGAGAGACCCACAGTGGAACTGAGGGGTCACGTGGCACTTCTGTTTCTAAGTTTTGGGAAACCACCGCCCTGGGCCTAGTTTCTGACGTGTGAAGCTGAGGTCTCTGTGGATGCCACGTATGAGTGTGGAGCTGAGAGACTGGCATGAGCAGGAAGAATGGGGGCAGGGCCTGGGTGATGTCACTGTTTATGGGGAGATCCCCCCTTGGCCCTGCCCTGGGCCCTTTCAGCCTTCACTTGTCTCCTGGACTCTTGGCCCCCCAAGTCACCCCAGACACCACCGAGGTGATCTGGTCTTGGGACCCCTGGGGCACAGCACACAGCTTGTGCCTCAGGCCCCAGGTGCTGGCTGCTTCTGCCCTGGGCTCGCTGCTGCTGCTGTGGATTTGGGACGCACCC…
TCONS_00010791	1	212762775	212764146	1	gene=UNKNOWN_11765	1372	1372	942	314	5prime_partial	2-943(+)	+	0.0459994	0	0	0	0	0	0.0459994	GEGGRGLCAAAAAGTDVRRGGARARLRLGTPGTRRPAQTLGAALPRDPETRPQPSSGHRLSPGPQRHPQTPGTPEISCRGPRPSSETLPKPSSAHRFPQGPQRHSQTPGTQETPTPPAQDTDPPHQPSSGHRLPPRDLRDTLRFQGLRRPQSHLLGTPTDPGPPALLSNPHRPRGAGPPQRPRDPPHSPPQPTGSRLKTPKTSTAPRTLETPTPQARDLHRPETSTDPETLALLRDSRDTHRPWAPSCRSSLVHRPSSLAGGPTPPRRPQCTSLTLARDPETLSAHKPHLSSSPSSAQPSPQCADPGPLALAA*	GGGGAAGGAGGCCGCGGGCTGTGCGCGGCGGCGGCGGCAGGAACTGATGTCAGGCGGGGCGGCGCCAGGGCCCGCCTGCGCCTGGGGACTCCGGGGACCCGGAGACCCGCACAGACCCTGGGCGCGGCCCTCCCCAGAGACCCCGAGACCCGCCCCCAGCCCTCCTCAGGCCACAGACTCTCCCCGGGTCCCCAGAGACACCCTCAGACCCCAGGGACTCCGGAGATCTCGTGCCGGGGACCCCGGCCCTCCTCAGAGACCCTCCCCAAGCCCTCCTCAGCCCACAGATTCCCTCAGGGACCCCAGAGACACTCTCAGACCCCAGGGACTCAGGAGACCCCGACCCCACCTGCCCAGGACACCGACCCTCCCCACCAGCCCTCCTCAGGCCATAGACTA…	CGGGGAAGGAGGCCGCGGGCTGTGCGCGGCGGCGGCGGCAGGAACTGATGTCAGGCGGGGCGGCGCCAGGGCCCGCCTGCGCCTGGGGACTCCGGGGACCCGGAGACCCGCACAGACCCTGGGCGCGGCCCTCCCCAGAGACCCCGAGACCCGCCCCCAGCCCTCCTCAGGCCACAGACTCTCCCCGGGTCCCCAGAGACACCCTCAGACCCCAGGGACTCCGGAGATCTCGTGCCGGGGACCCCGGCCCTCCTCAGAGACCCTCCCCAAGCCCTCCTCAGCCCACAGATTCCCTCAGGGACCCCAGAGACACTCTCAGACCCCAGGGACTCAGGAGACCCCGACCCCACCTGCCCAGGACACCGACCCTCCCCACCAGCCCTCCTCAGGCCATAGACT…
TCONS_00046660	17	96179879	96187106	5	gene=FP565177.2	7228	4742	1074	358	complete	1640-2713(+)	+	2.1274e-06	0.000111332	6.954e-09	1.41561e-19	2.78171e-36	0.0010683	0.0010683	MSGLHLKSFWFGRKGHISGDAAALSRDLRARSFRLGLVAAQAVCVSLASAWVCPGSATACCVTWDCSRHCPEPWLPHLTRRWREPLTQGCGEFEPGAWSKAWPGFTKQTKATWLGSQSLLSKQLAEPVWLLSELLGCREVPSDDPSLWVLLPWPLGVDEEKAGPCANLLGTESAGHRICDSPPTPEPGLAPCCVTASVFGARGSRRESCTSGRLGWGQGWPLLVAVGWEGDTVEPGPWTQPDLLCERLHLAIRDLEVTPLSNCTTAATWKIFARPQRGVSETPRPSRYCCASKPNTHTLIPLQLWGPKCKTGLMWGSRVLCNSRVSAPLCGPWRQTWEECRSLGEPGLAFLVPVPGS*	ATGTCAGGTTTGCATCTAAAATCCTTTTGGTTTGGTCGGAAAGGGCACATTTCTGGTGACGCAGCAGCACTCTCTCGGGATCTGCGGGCGAGGTCCTTCCGCCTGGGGTTGGTGGCAGCACAGGCCGTGTGTGTGAGCCTGGCCAGTGCCTGGGTCTGCCCCGGCTCTGCCACTGCCTGCTGTGTGACCTGGGACTGCTCACGCCACTGCCCCGAGCCTTGGCTTCCTCATCTTACACGGCGGTGGCGAGAGCCCCTGACGCAAGGCTGTGGCGAGTTTGAACCGGGCGCTTGGAGCAAGGCTTGGCCGGGGTTCACCAAACAGACAAAGGCAACCTGGCTGGGGAGCCAGTCCTTACTTTCAAAGCAGTTGGCAGAACCGGTCTGGCTTCTGTCAGAA…	TATTCATCCCCTGCTGCGTTTCACGGACAGATAGGCGGGGCAGCCCCTCCAGCTCCCCCATGGCCCGGCTTACATTATTCATCCCCTGCTGCGTTTCACGGGTGTTTGGTTACAGGAAGGATCACGTTTTGCTGCCAGCGCTACCGATCCAGGGCAGAACTGCACGAGTCATCTTTGCACCTTGTCTAGCATCCTGCATGTAAGGAAATCCAACACATGTGTGTTGGTTGAGTGAAAGATTAACTTGAAAGTGTACATTCAGGTAAATGCACGCTTTCCCACTTGGAAGATGTGGTTATGTTTTGAATCAGACTTAGCTGGTTTATATCTTGTTTCTCCCATTAGCCACCTATTTGACATTGAAAAAAGTTACTGAATTCTGTGTGCTTCTGTTTCATC…
TCONS_00054551	19	42421043	42426280	2	gene=UNKNOWN_4071	5238	5120	996	332	complete	241-1236(+)	+	4.02654e-05	0	0	6.32144e-05	6.70486e-05	3.58223e-05	6.70486e-05	MSPCTGCVSTSCITVGMCVLRVQRAGCLCAGPCSRPGPGLRVQQRSWPHRPHLHLAPVRLSARPPREERGGGEGKGRGGGLSTSPPTPAPPPLPQSRDRTLFRVAIRHLFSNLISSELYFPSLRKIIFHRSRPRPLPRAAAAASIYLRAEPGRAAARAGGARRAEEEWREEEEEDEEEEEQEEEEDEEKAQEAGPPRAPSRPGCPRRAPTRARCAALPPGAPSSALRVSALFARLSRCLSPSLHVPVSARLPVSVSLAVSPSLSLSSPGVSETTSPRPLGLCLPGALGISPYPALRPGAPSPGRRGGHGCGIRTLNTSPWTGADAQSPESE*	ATGTCTCCGTGTACGGGTTGTGTTTCCACTTCCTGTATTACGGTAGGCATGTGTGTGCTGCGTGTACAGAGGGCAGGCTGCCTGTGTGCGGGTCCGTGTTCCAGGCCGGGGCCAGGTTTGCGTGTCCAGCAGAGGTCCTGGCCGCATCGTCCCCACCTCCACCTCGCGCCTGTCCGTTTGTCCGCGCGTCCTCCTAGGGAGGAGCGGGGCGGAGGGGAAGGAAAGGGGAGAGGAGGGGGTCTCTCTACCTCTCCACCCACCCCCGCCCCACCCCCACTCCCTCAGTCCCGGGATCGAACCTTATTTAGAGTCGCGATTCGACATCTGTTTTCAAATTTGATCAGCTCTGAACTTTATTTTCCGAGTTTGAGGAAAATTATATTCCATCGATCGCGCCCC…	GTGACCTTGTGGGCGTGTGAAGGGGAGTGTCAGTGTGCCAGCCCTGGGTTCTGCCTATGTGTCAGTGAGGGCTTGTGTGTCCAGGCTGTGTTTTGGGAGTGGAGTGTGGCTGTGTGTCACCGTGCATCTGGGTGTCTTTGTGTCCAGTTTGTGGGTCAGTGGATCAGGGAGTGGCTGTGGGTTGGAGAAGGTGTGGTGTGCAGGCTGTGTTTGTGCATATGTTTCTCTGTGTGTGCCTGAATGTCTCCGTGTACGGGTTGTGTTTCCACTTCCTGTATTACGGTAGGCATGTGTGTGCTGCGTGTACAGAGGGCAGGCTGCCTGTGTGCGGGTCCGTGTTCCAGGCCGGGGCCAGGTTTGCGTGTCCAGCAGAGGTCCTGGCCGCATCGTCCCCACCTC…
TCONS_00006636	1	96674045	96675736	2	gene=UNKNOWN_8072	1692	1162	1161	388	internal	2-1162(+)	+	7.98357e-132	0	1.89959e-77	1.44204e-19	0	2.54198e-54	1.44204e-19	RAAPWTNAWLGTSPGAGADTRPPSPLQTAADPGGEKSPERQIPAGLFTQRGGGGQAGYWGPTDWEPQLRLGQPQLCSLRTAHKHPSAPPHPRCTPVRVSPPLHTLFTNISIRLSKSFTPFHTRGCDTTHKCFHTSAPSHVFHVWLQFKSPFMPRFSQSIFKSPFARCTRVLSHILRSSVPFNVSKIRTDPSRAQGPACRSCAQALMGWTEAPLAPAAHVTHSITHSVALYSRHLGDDTISRTKTTLTNPTKTNSRMCVGRGSRAQSPGRGWGRRRGWERGRPSLGMRGSERCGACQQPRTLQGPRAEQQSRVPYPRVRRLALASSSLLPHATAPRDASPPPGQAYKAPRRPTSERTHSSEQICRGRGARFALSCTPSLLASPARPSS	CGGGCCGCACCTTGGACAAACGCTTGGCTGGGCACGTCGCCTGGGGCAGGAGCTGACACCCGCCCGCCAAGCCCTCTCCAGACGGCAGCAGATCCTGGCGGGGAGAAGAGCCCCGAGAGGCAAATTCCAGCGGGTTTGTTTACACAGCGCGGGGGAGGGGGCCAAGCCGGGTACTGGGGCCCGACTGACTGGGAGCCCCAGCTCAGACTGGGCCAGCCCCAGCTGTGCAGCCTGAGGACTGCGCACAAACACCCCTCCGCTCCACCCCACCCCCGCTGCACGCCGGTACGCGTCTCCCCTCCTCTTCACACGCTGTTCACAAACATTAGCATACGTCTGTCAAAGAGTTTCACACCCTTTCACACACGCGGCTGTGATACTACTCACAAATGCTTTCAC…	GCGGGCCGCACCTTGGACAAACGCTTGGCTGGGCACGTCGCCTGGGGCAGGAGCTGACACCCGCCCGCCAAGCCCTCTCCAGACGGCAGCAGATCCTGGCGGGGAGAAGAGCCCCGAGAGGCAAATTCCAGCGGGTTTGTTTACACAGCGCGGGGGAGGGGGCCAAGCCGGGTACTGGGGCCCGACTGACTGGGAGCCCCAGCTCAGACTGGGCCAGCCCCAGCTGTGCAGCCTGAGGACTGCGCACAAACACCCCTCCGCTCCACCCCACCCCCGCTGCACGCCGGTACGCGTCTCCCCTCCTCTTCACACGCTGTTCACAAACATTAGCATACGTCTGTCAAAGAGTTTCACACCCTTTCACACACGCGGCTGTGATACTACTCACAAATGCTTTCA…
TCONS_00006635	1	96674045	96675725	2	gene=UNKNOWN_8072	1681	1166	1164	389	internal	3-1166(+)	+	2.21599e-132	0	1.05147e-78	3.24191e-20	0	1.53914e-50	3.24191e-20	WTNAWLGTSPGAGARGRGADTRPPSPLQTAADPGGEKSPERQIPAGLFTQRGGGGQAGYWGPTDWEPQLRLGQPQLCSLRTAHKHPSAPPHPRCTPVRVSPPLHTLFTNISIRLSKSFTPFHTRGCDTTHKCFHTSAPSHVFHVWLQFKSPFMPRFSQSIFKSPFARCTRVLSHILRSSVPFNVSKIRTDPSRAQGPACRSCAQALMGWTEAPLAPAAHVTHSITHSVALYSRHLGDDTISRTKTTLTNPTKTNSRMCVGRGSRAQSPGRGWGRRRGWERGRPSLGMRGSERCGACQQPRTLQGPRAEQQSRVPYPRVRRLALASSSLLPHATAPRDASPPPGQAYKAPRRPTSERTHSSEQICRGRGARFALSCTPSLLASPARPSS	TGGACAAACGCTTGGCTGGGCACGTCGCCTGGGGCAGGTGCGCGAGGGAGAGGAGCTGACACCCGCCCGCCAAGCCCTCTCCAGACGGCAGCAGATCCTGGCGGGGAGAAGAGCCCCGAGAGGCAAATTCCAGCGGGTTTGTTTACACAGCGCGGGGGAGGGGGCCAAGCCGGGTACTGGGGCCCGACTGACTGGGAGCCCCAGCTCAGACTGGGCCAGCCCCAGCTGTGCAGCCTGAGGACTGCGCACAAACACCCCTCCGCTCCACCCCACCCCCGCTGCACGCCGGTACGCGTCTCCCCTCCTCTTCACACGCTGTTCACAAACATTAGCATACGTCTGTCAAAGAGTTTCACACCCTTTCACACACGCGGCTGTGATACTACTCACAAATGCTTT…	CTTGGACAAACGCTTGGCTGGGCACGTCGCCTGGGGCAGGTGCGCGAGGGAGAGGAGCTGACACCCGCCCGCCAAGCCCTCTCCAGACGGCAGCAGATCCTGGCGGGGAGAAGAGCCCCGAGAGGCAAATTCCAGCGGGTTTGTTTACACAGCGCGGGGGAGGGGGCCAAGCCGGGTACTGGGGCCCGACTGACTGGGAGCCCCAGCTCAGACTGGGCCAGCCCCAGCTGTGCAGCCTGAGGACTGCGCACAAACACCCCTCCGCTCCACCCCACCCCCGCTGCACGCCGGTACGCGTCTCCCCTCCTCTTCACACGCTGTTCACAAACATTAGCATACGTCTGTCAAAGAGTTTCACACCCTTTCACACACGCGGCTGTGATACTACTCACAAATGCT…
TCONS_00006637	1	96674045	96675755	2	gene=UNKNOWN_8072	1711	1231	1230	411	internal	2-1231(+)	+	3.33881e-153	0	1.40993e-99	5.17092e-41	0	4.84175e-73	5.17092e-41	SSWAGGAGRTLDKRLAGHVAWGRLTRARLIKHLPALSTPGADTRPPSPLQTAADPGGEKSPERQIPAGLFTQRGGGGQAGYWGPTDWEPQLRLGQPQLCSLRTAHKHPSAPPHPRCTPVRVSPPLHTLFTNISIRLSKSFTPFHTRGCDTTHKCFHTSAPSHVFHVWLQFKSPFMPRFSQSIFKSPFARCTRVLSHILRSSVPFNVSKIRTDPSRAQGPACRSCAQALMGWTEAPLAPAAHVTHSITHSVALYSRHLGDDTISRTKTTLTNPTKTNSRMCVGRGSRAQSPGRGWGRRRGWERGRPSLGMRGSERCGACQQPRTLQGPRAEQQSRVPYPRVRRLALASSSLLPHATAPRDASPPPGQAYKAPRRPTSERTHSSEQICRGRGARFALSCTP…	TCGTCCTGGGCAGGAGGAGCGGGCCGCACCTTGGACAAACGCTTGGCTGGGCACGTCGCCTGGGGCAGGCTCACTCGTGCACGCCTAATCAAACACCTGCCCGCCCTCTCCACCCCAGGAGCTGACACCCGCCCGCCAAGCCCTCTCCAGACGGCAGCAGATCCTGGCGGGGAGAAGAGCCCCGAGAGGCAAATTCCAGCGGGTTTGTTTACACAGCGCGGGGGAGGGGGCCAAGCCGGGTACTGGGGCCCGACTGACTGGGAGCCCCAGCTCAGACTGGGCCAGCCCCAGCTGTGCAGCCTGAGGACTGCGCACAAACACCCCTCCGCTCCACCCCACCCCCGCTGCACGCCGGTACGCGTCTCCCCTCCTCTTCACACGCTGTTCACAAACATTAGC…	TTCGTCCTGGGCAGGAGGAGCGGGCCGCACCTTGGACAAACGCTTGGCTGGGCACGTCGCCTGGGGCAGGCTCACTCGTGCACGCCTAATCAAACACCTGCCCGCCCTCTCCACCCCAGGAGCTGACACCCGCCCGCCAAGCCCTCTCCAGACGGCAGCAGATCCTGGCGGGGAGAAGAGCCCCGAGAGGCAAATTCCAGCGGGTTTGTTTACACAGCGCGGGGGAGGGGGCCAAGCCGGGTACTGGGGCCCGACTGACTGGGAGCCCCAGCTCAGACTGGGCCAGCCCCAGCTGTGCAGCCTGAGGACTGCGCACAAACACCCCTCCGCTCCACCCCACCCCCGCTGCACGCCGGTACGCGTCTCCCCTCCTCTTCACACGCTGTTCACAAACATTAG…
TCONS_00015469	10	95833761	95836473	3	gene=STMN3	2713	1940	1065	355	complete	1491-427(-)	-	16.2095	29.1769	2.52281	36.0316	30.9006	35.852	36.0316	MGLPWGSGGCCSGTKTASPTPVLQMTVLQGQHWASKGEKEPSPEGVGRRGLESGLDPQPPLGAEWEGCGGWLVNLTRCPSNPGSVGSSPTKSPLGLPEEDLWLPLPPGQRAQEGPALQRALGRVFQGHPQSPGGEGGGAVSPRRLGQRLFGTLALLSGGLSMLPTTSRPRQPAHGPLAENAHSPADSGQAANCRLPGRPRVSTSGQVVSEDPCATTLRRAAAPTHLPASSTSSRLTRRLPGTFTPPSPVAPPAWGAPSPWKDSRYRSLACWPGAPAQRTCPDLHMLTRQPSVRTRDPTPPPCGYHGHHHLSHKAPGGPSLARPGVCTEGPRLTPGGSCRGSRGQRLTTRTGRGG*	ATGGGGCTTCCGTGGGGAAGTGGGGGATGCTGCAGTGGTACAAAGACAGCCTCCCCTACCCCCGTCCTCCAGATGACCGTCCTCCAAGGCCAGCACTGGGCATCCAAGGGAGAGAAGGAACCCAGCCCAGAAGGTGTGGGCAGGAGAGGCCTGGAGTCAGGCCTCGACCCACAGCCCCCTCTGGGTGCTGAGTGGGAAGGGTGTGGGGGGTGGCTTGTGAACCTTACCCGCTGCCCTTCCAACCCTGGATCTGTGGGCAGCAGTCCCACAAAATCCCCCTTAGGGCTCCCTGAGGAGGACTTGTGGCTGCCACTTCCACCAGGGCAGAGGGCACAGGAGGGGCCAGCACTCCAAAGGGCTCTAGGCCGGGTCTTTCAAGGACATCCGCAAAGCCCTGGT…	CCGGCACCCACTGAGGCCTGGGCAGGTGGTGGCGCCGGACGCAGGAGGCGCAGGTGCTGAAGCAGCTGGCGGAGCGGCGCGAGCACGAGCGCGAGGTGCTGCACAAGGCACTGGAGGAGAACAACAACTTCAGCCGGCAGGCGGAGGAGAAGCTCAACTACAAGATGGAGCTCAGCAAGGAGATCCGCGAGGCGCACCTGGCCGCACTGCGCGAGCGGCTGCGCGAGAAGGAGCTGCACGCGGCCGAGGTGCGCAGGAACAAGGAGCAGCGAGAGGAGATGTCGGGCTAAGGGCCCGGGACGGGCGGCGCCCATCCTGCGACAGAACACGTTCGGGTTTCGGTTTTGTTTCGTTCACCTCTGTCTAGATGCAACTTTTGTTCCTCCTCCCCCACCCACG…
TCONS_00045037	16	78609056	78612466	2	gene=BAIAP2-AS1	3411	2206	933	311	complete	1482-550(-)	-	0.796413	0	0.353189	1.10909	0.0765828	1.0141	1.10909	MSCSFTETCSHPHPTVWICETYPTPPPVREEGDPGLGGDRASGRGWWLAVSAAGDTSSALPSWEEAGRAKPPRSVHGMSSGRLVEAWVRSQVWATVSSHAPQPSGKQSGSTATPPHSQSRGEQEEAVVCEHLQNKMRRDKSALLTPPGAGVRAISGCPAHKPGLSLPGTFGTQPPSPLHPLERLPHQCKRPHRTLVKASTECPGNILGGDLPGDHWCRADARRAPSSLPLFSIPTYEDLTTSRSAPVISCGASSQALSWSPPCMAGVLITLFSGKASGPHSAACPAARWREQAQALRLLSHWPPGKQAGL*	ATGAGCTGCTCATTTACAGAAACCTGCTCCCACCCCCACCCCACAGTCTGGATTTGCGAAACCTACCCCACCCCACCCCCAGTGCGGGAAGAAGGTGACCCTGGTCTGGGTGGGGACAGAGCATCTGGGAGGGGGTGGTGGCTGGCAGTCTCGGCGGCTGGCGACACCTCTTCCGCTCTTCCTTCCTGGGAGGAGGCGGGCAGGGCGAAGCCTCCCCGCTCAGTCCATGGGATGAGTTCGGGACGTCTCGTAGAGGCGTGGGTGAGATCCCAGGTCTGGGCCACAGTTTCTAGCCACGCTCCCCAACCTTCAGGCAAGCAGTCAGGTTCCACAGCTACCCCACCACACTCTCAGAGTCGAGGGGAACAGGAAGAGGCGGTGGTCTGTGAACACCTCCAA…	GAGCGCGCGTGGAGGCGGCACTTCGCGAAGTGGCACTTCGGGGCGGGCGGCTGGCCCGCCGGGTCACGGCCTGGCGCTGCGGGGAGGGGACCCGAGCGGCTCGGACGCAGGACGCCGCGGGCCGGGTTTACAGGCCAGCTTCCTGCTGTGCTCTCTGCACCCACCGACCTCACACGCAGCCCTAGAACTGACGTCCACTGGCCTGAACTGGGTCTGGGGCCAACACGGAGCAGGTGGGGGTAGAGCAGCCCTGCTTGCCTGGAGGAAAGTTGAATGGCTGGAACCAAGATGACAGATGGAGGCTGGCAGGCAAACACGGGAGGTCTCCTCACTCCAAGAGGGGAGTCAGCCTGGGGACAGTTCTTCTCCAGGCCCTGCTGCTCCTATCAGCTGCAACAC…
TCONS_00066708	3	4102860	4107757	4	gene=AB017602.1	4898	3561	960	320	complete	2922-1963(-)	-	1.64427e-75	0	0.207803	0.452176	4.02099e-07	5.48531e-26	0.452176	MPSMSPPTVAEGWSSMVHTHIYMHTPTTHTVHTHHTHAHSMHITHNAHTHHAHAYTTHITHKNTHHTPCTHTSHTCTHITHNAHTSHACTHHAHHTQEHTPHTMHTHDTHVHTHHTHHTCTYTTNTSHIHTPSTHTLHTHTPHTSHTIIHTTNTHITYMHMPRTHTSHTCTHHAHHTHAHTTHITHMHTSTTHITNHTGTSQAPHTHITHMHTHHTHITNTTLARRTHAHTPHTRTSQTPHSHVTHLHTHHTHAHHNHHTRTSHTCTHATHMHTLTTHAYHTNTHITQMHMHHTCISHKYTHHTHHTHAHTPHTRTVGR*	ATGCCTTCCATGTCCCCTCCCACTGTTGCAGAGGGATGGAGCTCTATGGTACACACACACATATACATGCACACACCCACCACACATACAGTGCACACACATCACACGCATGCACACAGCATGCACATCACACACAATGCACACACACATCACGCACATGCATACACCACGCACATCACACACAAGAACACACACCACACACCATGCACACACACATCACACACATGTACACACATCACACACAATGCACACACATCACACGCATGCACACACCACGCACATCACACACAAGAACACACACCACACACCATGCACACACATGATACACATGTACACACCCACCATACACACCACACATGCACATACACCACAAACACATCACACATACACACACCAAGC…	TTCAGAAGTGCTTTGGTGCCAGCCCTGCCACTGGCAGCTCCAGCTGAGATCCTCCTGGACAAGGAGAACCCAAGTCCAAGGACAGCAAGAAAGGCCTTCTGGAGCTGATGGCCACGCCCTTCCTGCTGCAGCCACGCCCTTTCTTGATGACCACGCCCACTGAGCAGATGACCACGCCCTCAGCTATGACCACGCCCACTTCCTGATGGCCACGCCCCCACCTCAGGGCTGCTTTCCGCTTTGATAAAAAACATCTTTTTAGATGTCAGGGCCAGAAGGCCCTTGGGGAAGGTGAGCCTGTTCTACAGGGCCCCAGGACGGCAGCATTTCCTGTGCTCAGGACTCCCTTCTCACCTTTCATACCGCCTCCCCAACTGACTACTGCGGGGCCTCCCTGAG…
TCONS_00066539	20	76491873	76493171	1	gene=UNKNOWN_6773	1299	1299	1011	337	5prime_partial	1298-288(-)	-	0.0489981	0	0	0.25545	0	0.199638	0.25545	LNHLLDPSPTPSMRPSLRHAWALEAESLGLHGEAVPCAHSAWPGARALCGHTRRASPAAAGADSVGAPPAPAGLAPVGWEHVVEGMTSRRSLAGAALGGNQLPGRGSGGPFPMTGGLDGREAQFPPPEPSSQLRAFRWARGHQAVGPRRQPAGSEGHQKGNVSQLRSPGHGQAASAHSSPLGPSPAVTAPHPAPSCVRSQGVRDEIEADLGLVWLLLIGSWGPFQEEPQDRENAQSPGCPAGQEGPVVEGIQGAWSSPHCQRWQTPTLIPQPQAHNPRCRPSPGPAAPLRALPQRVCLVLLGWSQGPDPIVNLTEKEMGSESRCGSARAPWLSPKG*	CTCAACCACCTCCTAGACCCCTCCCCCACCCCCAGTATGAGGCCCTCACTCAGGCATGCCTGGGCCCTGGAGGCGGAGAGCCTGGGACTCCACGGAGAAGCCGTGCCCTGCGCCCACTCGGCCTGGCCGGGAGCCCGGGCCCTGTGTGGTCACACCCGGAGGGCCTCACCAGCAGCGGCGGGGGCAGACTCTGTGGGGGCACCCCCTGCTCCAGCAGGGCTGGCCCCAGTGGGGTGGGAGCATGTGGTGGAGGGCATGACCTCTAGGAGAAGTTTGGCTGGAGCAGCCCTGGGGGGCAACCAACTGCCGGGCAGGGGCTCCGGTGGCCCATTTCCCATGACAGGCGGCCTGGACGGGAGGGAAGCGCAGTTTCCACCACCTGAGCCCAGCTCCCAACTC…	CCCCTCCCTGCCTTCCTGTGCTGGCACAGCCATGCCCGGCCTTGGCTGGGCAGCTTGGACTGAGGTTTCCTTGTGACCCCTCCCCAGAGTGTCTCCCGGGGGCACAGGCCCTGGCGGCATGCAAGTCACCCGGGGGGTTTTTAACAGAGACCAGCAACCGTCCCACAGAGGACTGGGGAGCCGGCCTGTGGCTGGTGTCGGGGAAGCAGGCACTACCCAGCCAGGCCGGGTGGACAGAGGCATTTTCCACAGCTCGGGAAACAGAGCTGGGCTGGGAAGGTTGGAGTTCAGCCCTTGGGTGAGAGCCACGGGGCCCTGGCTGAGCCGCACCTGCTCTCAGAGCCCATTTCCTTTTCTGTCAAATTCACGATGGGATCTGGCCCCTGACTCCACCCCAGC…
TCONS_00100218	9	131861514	131862517	1	gene=UNKNOWN_9843	1004	1004	1002	335	internal	1003-2(-)	-	0	0	0.0907824	0.163732	0.113988	0.0661908	0.163732	GPAPSLPPRCPGSPRLGSAARVPRQRPAQGSGGPGHCGEEVPGGARRKPGRAEETRGAWGQRPSVALAAWGTGHWVAPLGSAPLGRQAGARPAQGHPARLGVADTGTRGVNSVGRFPGPRARRASASLQRKQPPSSAAGAPRPAGEEWEVTAPDPLPPGPPQGPGSRAFRRQSPRIPRAPSRPHPAQNAGARPAAVTLAPGRASEPGLQRPMGPGGGAGNRGVVLATQRRAARLLPAWEWRTTAPGAAGVRRAAGAARPRPPAAARQGEPQRGARAAGVREPAGPGAPGGPWQNRGGDRGQGQSQRRPGSPASVCPLLCGLGLPPTLSPYWGLR	GGCCCTGCGCCCTCCCTCCCTCCCCGGTGTCCCGGATCCCCCCGCCTGGGTTCGGCTGCCCGCGTGCCCCGGCAGCGCCCCGCGCAGGGCTCTGGTGGCCCCGGGCACTGCGGCGAGGAAGTCCCGGGCGGCGCGCGCAGGAAGCCGGGGCGGGCGGAGGAGACGCGAGGCGCCTGGGGGCAGCGGCCTAGTGTCGCCCTCGCCGCGTGGGGGACGGGACACTGGGTCGCCCCACTGGGCTCGGCGCCTCTCGGGCGACAAGCGGGCGCGCGCCCGGCTCAGGGTCACCCTGCGCGCCTGGGGGTCGCCGACACCGGGACCCGTGGGGTTAACTCCGTCGGGAGGTTCCCGGGCCCAAGGGCCAGGCGCGCCTCCGCCAGTTTACAAAGGAAACAGCCT…	GCCTGAGGCCCCAGTAAGGGCTTAGTGTTGGCGGGAGCCCCAGGCCACACAGAAGAGGACACACGCTCGCTGGGCTTCCAGGCCTCCTCTGGGACTGTCCCTGGCCTCGGTCCCCACCCCTGTTCTGCCAGGGACCGCCAGGTGCCCCAGGCCCCGCGGGCTCCCTCACTCCGGCCGCCCTGGCTCCTCTCTGAGGCTCCCCCTGCCGTGCGGCCGCCGGAGGGCGAGGTCGAGCGGCGCCAGCGGCCCGACGGACCCCAGCGGCACCAGGGGCGGTGGTCCTCCATTCCCAGGCTGGGAGGAGCCGTGCCGCGCGGCGCTGGGTCGCCAGGACAACTCCGCGGTTCCCCGCCCCGCCTCCAGGCCCCATCGGGCGCTGCAAGCCCGGCTCAGAAGCCC…
TCONS_00066657	3	2613183	2614889	2	gene=AL954246.1	1707	1627	1017	339	complete	1331-315(-)	-	0.0557855	0	0	0.0421679	0	0.084606	0.084606	MSHSPIILSSFSVSPPLPVPPPLPAPPHSAPSSPTTPSSSTLSPQLPHHSQLLHTQSPAPPPLPAPPHSVPSSPTTPSSSTLSPQLPHHSQLLHTQSPAPPPLPAAPHSVPSSPTTPSCSTLSPQLPHHSQLLHTQPPTPPPLPAASPFPPVLPSWSSPQTWSDCPSQSLIYLGMVVFHPDLQALLDVAPSLSSPRAPHCPRPLPKEASNSSPSLCTTLGVEHRPLSMSRPGPPHTLLPVSVLGAIVCPAPHRKLVPAAYVSLPLPLPSYGFCLQTLSKPPPSSPVPRPGSCLLPMSGPDTLHPSLLGRPAPLFVLLAPLVSQLSVSLCREDFPACPG*	ATGTCCCATTCCCCAATAATCTTGTCTTCATTCTCTGTTTCTCCACCACTCCCAGTTCCCCCACCACTCCCAGCTCCTCCACACTCAGCCCCCAGCTCCCCCACCACTCCCAGCTCCTCCACACTCAGCCCCCAGCTCCCCCACCACTCCCAGCTGCTCCACACTCAGTCCCCAGCTCCCCCACCACTCCCAGCTCCTCCACACTCAGTCCCCAGCTCCCCCACCACTCCCAGCTCCTCCACACTCAGTCCCCAGCTCCCCCACCACTCCCAGCTCCTCCACACTCAGTCCCCAGCTCCCCCACCACTCCCAGCTGCTCCACACTCAGTCCCCAGCTCCCCCACCACTCCCAGCTGCTCCACACTCAGTCCCCAGCTCCCCCACCACTCCCAGCTCCTC…	AGGTGATGTTAAGGGAGCCCTAGAGGAAGACGCTGGCCAGCAGTAGGTGGAAGGGGCCTGGGGGCGGGCGGGCGCCAAGGTGGCATGTCAGGTCCGTGAGCCTTGAGCCTCACAGCACGCGCCGGCCGGCTCATGCCAAAAGCCCACCACCCTCAGGGCCCAGGCCTGGCCAGGGAAGATGGAGGGGCACCCATGAGGCCCCCATCCTCTCTCCTGACGCTCCCAGTGCAGTGGGGAGATAGATGGTAAAACTGTGCTACGTGTGTACTCACAGACCTCGAGATCTGCGAGATGAGTGGCCCAGGGGCCCCTCCTCAGCCAGGGCATGCGGGGAAGTCCTCTCTGCAGAGTGACACTGAGAGCTGAGAGACAAGGGGAGCCAGTAATACAAAGAGGGGG…

## Sheet: CM_PRIMERS
TCONS_00046662		Sequence (5'->3')	Template strand	Length	Start	Stop	Tm	GC%	Self complementarity	Self 3' complementarity
	Forward primer	CAGCACTCTCTCGGGATCTG	Plus	20	65	84	59.61	60	4	2
	Reverse primer	GCACCTCCCGACATCCTAAC	Minus	20	421	402	60.18	60	2	0
	Product length	357
		Sequence (5'->3')	Template strand	Length	Start	Stop	Tm	GC%	Self complementarity	Self 3' complementarity
	Forward primer	GTGACTGCTTCTGTGTTCGG	Plus	20	580	599	59.14	55	3	1
	Reverse primer	CCAGATCCCTGATTGCCAGA	Minus	20	766	747	59.16	55	4	1
	Product length	187
		Sequence (5'->3')	Template strand	Length	Start	Stop	Tm	GC%	Self complementarity	Self 3' complementarity
	Forward primer	GGGGAGCCAGTCCTTACTTTC	Plus	21	342	362	60.07	57.14	3	0
	Reverse primer	CCCCGAACACAGAAGCAGTC	Minus	20	601	582	60.95	60	2	1
TCONS_00029954		Sequence (5'->3')	Template strand	Length	Start	Stop	Tm	GC%	Self complementarity	Self 3' complementarity
	Forward primer	GTCCAGACGGTGTCAACAGG	Plus	20	471	490	60.6	60	4	0
	Reverse primer	TTCTGGACCCCAAATAGCCC	Minus	20	875	856	59.37	55	3	0
	Product length	405
		Sequence (5'->3')	Template strand	Length	Start	Stop	Tm	GC%	Self complementarity	Self 3' complementarity
	Forward primer	GGTCCAGACGGTGTCAACAG	Plus	20	470	489	60.6	60	4	2
	Reverse primer	GAGAGATGCACCCTCGGAGA	Minus	20	807	788	60.75	60	6	3
	Product length	338
TCONS_00015545		Sequence (5'->3')	Template strand	Length	Start	Stop	Tm	GC%	Self complementarity	Self 3' complementarity
	Forward primer	ATGGAGCGAAGTGTCCACAG	Plus	20	548	567	60.04	55	4	2
	Reverse primer	TGTCGACAGGTGTGAACAGG	Minus	20	696	677	59.9	55	8	0
	Product length	149
		Sequence (5'->3')	Template strand	Length	Start	Stop	Tm	GC%	Self complementarity	Self 3' complementarity
	Forward primer	GGCTATGTCCCATCCCACAG	Plus	20	282	301	59.89	60	3	1
	Reverse primer	TCCTCCCCGGAAGGTTGTAA	Minus	20	533	514	60.18	55	7	2
	Product length	252
		Sequence (5'->3')	Template strand	Length	Start	Stop	Tm	GC%	Self complementarity	Self 3' complementarity
	Forward primer	CAACCTTCCGGGGAGGAAAA	Plus	20	517	536	59.89	55	7	0
	Reverse primer	TTGGCTGCCTCTTTGGAGTC	Minus	20	717	698	60.25	55	5	3
	Product length	201
TCONS_00046663	Sequence (5'->3')	Template strand	Length	Start	Stop	Tm	GC%	Self complementarity	Self 3' complementarity
	Forward primer	GTTAGGATGTCGGGAGGTGC	Plus	20	402	421	60.18	60	2	2
	Reverse primer	AGCGTGTGTGTGTTAGGCTT	Minus	20	896	877	60.18	50	3	2
	Product length	495
	Primer pair 3
		Sequence (5'->3')	Template strand	Length	Start	Stop	Tm	GC%	Self complementarity	Self 3' complementarity
	Forward primer	CAGCACTCTCTCGGGATCTG	Plus	20	65	84	59.61	60	4	2
	Reverse primer	GCACCTCCCGACATCCTAAC	Minus	20	421	402	60.18	60	2	0
	Product length	357
	Primer pair 4
		Sequence (5'->3')	Template strand	Length	Start	Stop	Tm	GC%	Self complementarity	Self 3' complementarity
	Forward primer	TGACTGCTTCTGTGTTCGGG	Plus	20	581	600	60.25	55	2	0
	Reverse primer	GAGTTACAGAGCACTCGGCT	Minus	20	968	949	59.47	55	4	2
	Product length	388
TCONS_00048021		Sequence (5'->3')	Template strand	Length	Start	Stop	Tm	GC%	Self complementarity	Self 3' complementarity
	Forward primer	AGCCGCTTCAATCCTCAACA	Plus	20	71	90	59.96	50	5	0
	Reverse primer	ACAGATGCACTCCCAGAAGC	Minus	20	438	419	60.04	55	4	2
	Product length	368
		Sequence (5'->3')	Template strand	Length	Start	Stop	Tm	GC%	Self complementarity	Self 3' complementarity
	Forward primer	CTGGGGAGGTAGGGTACACA	Plus	20	11	30	59.96	60	4	2
	Reverse primer	GTGAGGTACAGAACCCAGGC	Minus	20	286	267	60.04	60	5	2
	Product length	276
		Sequence (5'->3')	Template strand	Length	Start	Stop	Tm	GC%	Self complementarity	Self 3' complementarity
	Forward primer	GCTTCTGGGAGTGCATCTGT	Plus	20	419	438	60.04	55	4	0
	Reverse primer	ATCACACAGATTCGCCAGGG	Minus	20	651	632	60.11	55	3	2
	Product length	233
TCONS_00029805		Sequence (5'->3')	Template strand	Length	Start	Stop	Tm	GC%	Self complementarity	Self 3' complementarity
	Forward primer	TATTGGGATGGGGAAGCTGA	Plus	20	10	29	58.09	50	4	1
	Reverse primer	TCTTCCGTACAATCCCGCTG	Minus	20	871	852	59.83	55	4	2
	Product length	862
		Sequence (5'->3')	Template strand	Length	Start	Stop	Tm	GC%	Self complementarity	Self 3' complementarity
	Forward primer	CGGTCTGGACCAAGCACAC	Plus	19	130	148	60.96	63.16	6	1
	Reverse primer	ACCCATGCTCTGATACGCAC	Minus	20	1020	1001	60.18	55	4	1
	Product length	891
		Sequence (5'->3')	Template strand	Length	Start	Stop	Tm	GC%	Self complementarity	Self 3' complementarity
	Forward primer	GGGAAGCTGAGGCTCACACA	Plus	20	20	39	62.12	60	7	1
	Reverse primer	CCAACTCCTTGGGACTCTGC	Minus	20	731	712	60.32	60	4	2
	Product length	712
TCONS_00048020		Sequence (5'->3')	Template strand	Length	Start	Stop	Tm	GC%	Self complementarity	Self 3' complementarity
	Forward primer	TCACACCCTGGGTCTCTGAA	Plus	20	532	551	60.11	55	7	1
	Reverse primer	GATGACTGTGGTGTGGTGGT	Minus	20	797	778	59.89	55	3	0
	Product length	266
	Primer pair 3
		Sequence (5'->3')	Template strand	Length	Start	Stop	Tm	GC%	Self complementarity	Self 3' complementarity
	Forward primer	TAGGGTACACACAGAGGGCA	Plus	20	272	291	59.88	55	4	1
	Reverse primer	GAAGGATAGCGCAGGAGCTT	Minus	20	597	578	59.89	55	4	2
	Product length	326
		Sequence (5'->3')	Template strand	Length	Start	Stop	Tm	GC%	Self complementarity	Self 3' complementarity
	Forward primer	AAGCTCCTGCGCTATCCTTC	Plus	20	578	597	59.89	55	4	0
	Reverse primer	GGGAAGCAAGATGGTCGCTA	Minus	20	861	842	59.82	55	3	2
	Product length	284
TCONS_00066133		Sequence (5'->3')	Template strand	Length	Start	Stop	Tm	GC%	Self complementarity	Self 3' complementarity
	Forward primer	TACATACCTGGGGAGTCGGG	Plus	20	140	159	60.11	60	3	0
	Reverse primer	CAGTCAGGCACCACATCAGT	Minus	20	259	240	59.96	55	2	1
	Product length	120
		Sequence (5'->3')	Template strand	Length	Start	Stop	Tm	GC%	Self complementarity	Self 3' complementarity
	Forward primer	CTGTCTGGATGGACACTGGG	Plus	20	844	863	59.75	60	4	1
	Reverse primer	CCACGTGAAGACCATTGCTG	Minus	20	915	896	59.48	55	6	1
	Product length	72
		Sequence (5'->3')	Template strand	Length	Start	Stop	Tm	GC%	Self complementarity	Self 3' complementarity
	Forward primer	GGACCATCAAGACCAGAGCA	Plus	20	87	106	59.38	55	3	0
	Reverse primer	CTCAGGAAGTTGTGCGGTGA	Minus	20	194	175	60.25	55	3	1
	Product length	108
TCONS_00044368		Sequence (5'->3')	Template strand	Length	Start	Stop	Tm	GC%	Self complementarity	Self 3' complementarity
	Forward primer	ACATCTTCTCCGCACCGAGG	Plus	20	723	742	61.95	60	4	2
	Reverse primer	GCTCGTCTCTGGGCTAAGCA	Minus	20	903	884	61.95	60	5	3
	Product length	181
		Sequence (5'->3')	Template strand	Length	Start	Stop	Tm	GC%	Self complementarity	Self 3' complementarity
	Forward primer	GTCACATCTTCTCCGCACCGA	Plus	21	720	740	62.41	57.14	3	2
	Reverse primer	AGGAGAGAAATAAAAGGTGGGGG	Minus	23	879	857	59.73	47.83	2	0
	Product length	160
		Sequence (5'->3')	Template strand	Length	Start	Stop	Tm	GC%	Self complementarity	Self 3' complementarity
	Forward primer	GTCTGGGTGAAAGGGGTCACG	Plus	21	683	703	62.91	61.9	4	2
	Reverse primer	GTCGCTGAGATCCTCGGTGC	Minus	20	753	734	62.95	65	4	2
	Product length	71
TCONS_00029803	Primer pair 1
		Sequence (5'->3')	Template strand	Length	Start	Stop	Tm	GC%	Self complementarity	Self 3' complementarity
	Forward primer	GGGCTCAGGAAAGGGAATGT	Plus	20	97	116	59.67	55	3	0
	Reverse primer	GAGGAGCTCACGAGAAAGGG	Minus	20	453	434	59.83	60	6	0
	Product length	357
	Primer pair 2
		Sequence (5'->3')	Template strand	Length	Start	Stop	Tm	GC%	Self complementarity	Self 3' complementarity
	Forward primer	CAGGAAAGGGAATGTCCCGA	Plus	20	102	121	59.38	55	6	2
	Reverse primer	TGCATTTGCAGGAACCCTCA	Minus	20	696	677	60.18	50	6	3
	Product length	595
	Primer pair 4
		Sequence (5'->3')	Template strand	Length	Start	Stop	Tm	GC%	Self complementarity	Self 3' complementarity
	Forward primer	ACCCTCCTTATACCCTGGGA	Plus	20	53	72	58.66	55	5	3
	Reverse primer	CCGTCTCCACAGTCTTGTCG	Minus	20	669	650	60.39	60	3	3
	Product length	617
TCONS_00011888		Sequence (5'->3')	Template strand	Length	Start	Stop	Tm	GC%	Self complementarity	Self 3' complementarity
	Forward primer	ACCCAGGAAACGGATGTGAC	Plus	20	272	291	59.96	55	3	3
	Reverse primer	ACCCTGCATGGTGGATTCTG	Minus	20	470	451	60.03	55	8	1
	Product length	199
		Sequence (5'->3')	Template strand	Length	Start	Stop	Tm	GC%	Self complementarity	Self 3' complementarity
	Forward primer	CTGGCACTACGGGTCATCAG	Plus	20	546	565	60.18	60	3	1
	Reverse primer	GGGTGTTGACAGCAGCAATC	Minus	20	704	685	59.76	55	5	3
	Product length	159
		Sequence (5'->3')	Template strand	Length	Start	Stop	Tm	GC%	Self complementarity	Self 3' complementarity
	Forward primer	ACTTGATCACGGGAACCGTC	Plus	20	788	807	60.04	55	6	3
	Reverse primer	CAGGAGTGAGGTTCGACTGC	Minus	20	887	868	60.39	60	4	3
	Product length	100

## Sheet: AG_ORF_META
id	chr	start	end	num_exons	MSA annotation	genome_span_length	RNA_length	ORF_RNA_length	AA_length	type	dir	strand	brain	lym-mes	liver	lym-axl	spleen	lung	maxExp	AAseq	ORF_RNAseq	RNAseq
TCONS_00005450	1	1834090	1835193	1	gene=UNKNOWN_690	1104	1104	996	332	5prime_partial	2-997(+)	+	0	0	7.34976	0	0	0	7.34976	GSISSARVSLMGLEAQPCLRRRLWSTDSSCAAPQKAPQHPPCPTQARLWGPXXXXSARVSLMGLEAQPCLRRRLWSTDSSCAAPQKAPQHPPCPTQARLWGPVWAGDLAWTHPLKSLWRGGWRAGERAAALLLVLPALPGWPGRRAVPPGLRAHGSRPSLEGPPPSPPVSIHGPSTREGGPGHGTPGPTNPASSGATRSTQRVCPSVPRSPTSGPFAGLTPWPASPQVAHSAQTPTHATDRPCSPLPKALSSLCSLGHGASSPQGELGPKGDPGLFILPPWPPTPSPCFSVLQDFLWLYCFKLVVGPTASFNYTARLLLLLLLLWPLLHLF*	GGGAGCATTAGCTCGGCCAGAGTCTCCCTGATGGGACTGGAAGCCCAGCCCTGCCTGAGAAGGCGACTGTGGTCCACTGACTCCAGCTGTGCAGCCCCGCAGAAGGCGCCCCAGCATCCGCCCTGCCCAACACAGGCGCGGCTCTGGGGTCCCGNNNNNNNNNNCTCGGCCAGAGTCTCCCTGATGGGACTGGAAGCCCAGCCCTGCCTGAGAAGGCGACTGTGGTCCACTGACTCCAGCTGTGCAGCCCCGCAGAAGGCGCCCCAGCATCCGCCCTGCCCAACACAGGCGCGGCTCTGGGGTCCCGTGTGGGCAGGGGATCTGGCATGGACCCATCCTCTCAAGAGCCTCTGGCGTGGTGGGTGGCGGGCTGGGGAGAGGGCTGCTGCCCTCCTTCTG…	GGGGAGCATTAGCTCGGCCAGAGTCTCCCTGATGGGACTGGAAGCCCAGCCCTGCCTGAGAAGGCGACTGTGGTCCACTGACTCCAGCTGTGCAGCCCCGCAGAAGGCGCCCCAGCATCCGCCCTGCCCAACACAGGCGCGGCTCTGGGGTCCCGNNNNNNNNNNCTCGGCCAGAGTCTCCCTGATGGGACTGGAAGCCCAGCCCTGCCTGAGAAGGCGACTGTGGTCCACTGACTCCAGCTGTGCAGCCCCGCAGAAGGCGCCCCAGCATCCGCCCTGCCCAACACAGGCGCGGCTCTGGGGTCCCGTGTGGGCAGGGGATCTGGCATGGACCCATCCTCTCAAGAGCCTCTGGCGTGGTGGGTGGCGGGCTGGGGAGAGGGCTGCTGCCCTCCTTCT…
TCONS_00079133	26	55373629	55376142	1	gene=GABRB3	2514	2514	969	323	complete	786-1754(+)	+	1.40399	2.42e-06	0.0332717	0	0	0	1.40399	MSLELGCHWMDVPRAGFSLGGGPQSWAVIGWMSPELGCHRVEVPRAGLSSGGGPQSWTVIGWRAQELGCLSLVGCPQSWTVIGWRSSELGCHWVEVLRAGLSLGGGLQSWAVIGWRSPELGCHWVEVFRARLSLGGGLQSWAVIGWRSPEMGCHWVEVPRAGLSLNGCPQSWVFIGWRSSELGCCWVKVLRAGLSLGGGPQSCAICHWVDVPRAGLSLGGGPQSWIVIAWRSQELGCLSLGGCPQSWAVIGWRSSELGCHLVEVLRAGLWLGGCHQSWAVIWWRSSELGCGWVDVIRAGLSFGGGPQSWAVTGYMPCELDGL*	ATGTCATTAGAGCTGGGCTGTCATTGGATGGATGTCCCTAGAGCTGGGTTTTCATTGGGTGGAGGTCCTCAGAGCTGGGCTGTCATTGGATGGATGTCCCCAGAGCTGGGCTGTCATAGGGTGGAGGTCCCCAGAGCTGGGCTGTCATCAGGTGGAGGTCCCCAGAGCTGGACTGTCATTGGGTGGAGGGCCCAAGAGCTGGGCTGTCTGTCATTGGTTGGATGTCCCCAGAGCTGGACTGTCATTGGGTGGAGGTCTTCAGAGCTGGGCTGTCATTGGGTGGAGGTCCTCAGAGCTGGGCTGTCATTGGGTGGAGGTCTTCAGAGCTGGGCTGTCATAGGGTGGAGGTCCCCAGAGCTGGGCTGTCATTGGGTGGAGGTCTTCAGAGCTAGGCTCTCA…	CTTTGACTAGGCCTTTGGGGAAGTTTCTTTTTTGTTTTCAGGTGTGGGTAGGACCAACAGCTCCCAGAAAAGAACACTAAACACAATGCTGCTACAGATAGGTTATTATATGACACTTTTTTTTTGTTTTACTTTGCCAAAGTGGACAAAAGAGAAAGAATGAGACAGAATGGGAGATAAACTTAAACCGATTGTGGAAATACTTGGGCTATGCAGAAGTGAGAACTCTTCTGCCTTTAAAATGATTAACAGAGGATAATATCATTTACAAGGATCAAGGGATCTCTACCTTTGGCCTAAGAGGCAAATGTCTTTGGAATGCTTGGATTCGTTACAGCTATCCAGTAAATATCTGTTGAGTTCTGTTGGTTAACGCCAAATACCAGACTGACCAGACGA…
TCONS_00025429	14	14149649	14175204	2	gene=BCL2L11	25556	2440	903	301	complete	1262-2164(+)	+	0.00976765	0.0432433	0.339641	0.193617	0.0001187	0.21907	0.339641	MWKSFSLLAEGGEAGLGNFGTRKDHVRTACGPGQGPWISHFSDPSCPTSFLFLSVQIVLPSPSLHVSWHRSARVHCEGGDLKPMGPSLLSLRSGPVPGGPPDEREKAARARGPRRGLGLGGHMNPPPLASFLLVPQIGALSPLLPPDSLVFQKVFTGSRERATRGRRSCKAARLHRNRRQEIGFSSAWFFSGPCLSRPTPRGARSIAAFGYLQALSPRSRSRCFSPVATPDGRRAKFVRGRSFEAPLGQISGLRVYLAVSTPVPFPSCSEITGRGPTRVRQRLREPKASFTSLRIHPKMR*	ATGTGGAAGTCATTCTCGCTGCTTGCAGAGGGCGGGGAGGCGGGCCTGGGCAATTTCGGAACTAGGAAAGACCACGTCCGCACTGCCTGTGGTCCCGGGCAAGGGCCATGGATTTCCCATTTCTCAGATCCCAGCTGCCCGACTTCATTCTTGTTTCTTTCAGTCCAAATCGTCCTCCCTTCTCCCTCCCTCCACGTCTCTTGGCACCGCTCTGCCCGCGTCCACTGCGAGGGAGGTGACCTAAAACCCATGGGCCCATCTCTGCTTTCTCTGCGCTCTGGCCCAGTTCCGGGAGGACCTCCCGACGAACGGGAGAAGGCTGCAAGGGCTCGAGGCCCCCGACGCGGCCTGGGTCTTGGGGGACACATGAACCCGCCACCTCTGGCCAGCTTCCTTTTA…	AATTTCTTGAGTTTTGGGGAAGGATACATGGGAGTTCATTATACTATTTGTTCTACTTTTGTATATGCTTTAAATTTTTCATAGAACTTTTTTAAAAAAAGAAACCTATACTGCACATCCAAAACATGGCCATTTTACATTAGGAAAGTATTAACTTTTATGATTTTATGAAATGTAATATTATGTTATTTCTCTTTCACCTCCTTAGATTTTGTGTTTTCTAATATATTGCTATTTGTCCATTTCTTTTGTTTTCCCCCACTCCTTAGTTTTGTCTGTTGTATGGAACCAAGTTGGTGTTTCAGGAGCGGGCCTGGTATTTAGAACATAAATACTTGACTCCCGTGGCCAGCACGAGGATCAGGAATCAGTTGCTGGATGTGTGCGACTCGGTGAAGG…
TCONS_00013490	11	127767723	127770178	2	gene=AC148476.4	2456	2338	903	301	5prime_partial	3-905(+)	+	0.0856581	0.0284545	0.0775418	0.275683	1.4e-54	0	0.275683	LDGEEPAIFKGQLHLITNKIQVLPHSLSGECRRDVDAGLCPGQRPRLWKEQLRGNCLLGRGLASRSHWPNALGYGMWGSPAGGSQGVGVSAKKAGVWARGSRVSARGSGISGWRVWGPGIWDVGPRVWGCQSRGARVSDWGLGCQRKSGVSAGGWGIWLRGWGCCWGPGGVSGVWGCQSGLGCQWGSGGVSQVWGVSGGLGCQWGPGGISRGLGLWVWVVSGGLGVSVGVWGCQWDLGVSVGSGVSLGVWGVSGGLGVSVGVWGCQWGSRVSVGVCGGQWGSRVSVGVWGCQWGSRGVGV*	CTAGACGGTGAAGAGCCAGCAATTTTCAAAGGGCAGCTTCATTTAATTACAAACAAAATCCAAGTGCTGCCCCACAGCCTGAGTGGTGAGTGCAGGAGGGATGTGGACGCCGGGCTCTGCCCTGGCCAGCGGCCCCGACTGTGGAAGGAGCAGCTCAGGGGGAACTGCCTCCTTGGACGGGGCTTGGCCAGTCGGTCCCACTGGCCAAATGCTCTGGGGTATGGGATGTGGGGGAGTCCAGCCGGGGGGTCACAGGGTGTGGGGGTGTCAGCCAAGAAGGCTGGGGTGTGGGCAAGGGGGTCTAGGGTGTCAGCCAGGGGGTCTGGGATTTCTGGCTGGAGAGTCTGGGGGCCAGGGATCTGGGATGTGGGCCCCAGGGTCTGGGGGTGTCAGTCAAGG…	GCCTAGACGGTGAAGAGCCAGCAATTTTCAAAGGGCAGCTTCATTTAATTACAAACAAAATCCAAGTGCTGCCCCACAGCCTGAGTGGTGAGTGCAGGAGGGATGTGGACGCCGGGCTCTGCCCTGGCCAGCGGCCCCGACTGTGGAAGGAGCAGCTCAGGGGGAACTGCCTCCTTGGACGGGGCTTGGCCAGTCGGTCCCACTGGCCAAATGCTCTGGGGTATGGGATGTGGGGGAGTCCAGCCGGGGGGTCACAGGGTGTGGGGGTGTCAGCCAAGAAGGCTGGGGTGTGGGCAAGGGGGTCTAGGGTGTCAGCCAGGGGGTCTGGGATTTCTGGCTGGAGAGTCTGGGGGCCAGGGATCTGGGATGTGGGCCCCAGGGTCTGGGGGTGTCAGTCAA…
TCONS_00051131	2	59545884	59546923	1	gene=UNKNOWN_13832	1040	1040	1038	347	internal	2-1039(+)	+	0.173706	0	0	0	0	0	0.173706	THNTSHTSTHIQHIPQDTHNPHTPQDTHVSHTSGHTQPLTHLRNLHNPSHTSETYTTPHTLQDTHNLSHISGIHTTRNIPHGLIQSFTHLGNLHNPSHISGHIQPLTHLRDSQSLSHASGTHTSPHLRNLHNPSHTSGHTQPLTHLRDSHTFSHTSGHTKPLTHLRNLHNPSHTSGTYTTSHTPQKPTQTFTHPRDSHNLSHTSGTHINRHMPQEPTQTLTNLRNQYNLSHPSGHTHNISHTSGTHTTPHIPQEPMQTLTYLRTHTQPLTRLRTNTHPLTHLRTQAQPLTHPRLIHIIPHTPQEPTHNPSHTSASHTQPRHTSASHTQPLTHLSVSHTTPTHLSVS	ACACACAACACCTCACACACCTCAACACACATACAACACATACCTCAGGACACACACAACCCTCACACACCTCAGGACACTCACGTCTCACACACCTCAGGACACACACAACCCCTCACGCACCTCAGAAACCTACACAACCCCTCACACACCTCAGAAACCTACACAACCCCTCACACACTTCAGGACACACACAACCTCTCACACATCTCAGGGATTCACACAACCCGTAACATACCTCATGGACTCATACAATCTTTCACACACCTCGGGAACCTACACAACCCCTCACACATATCAGGACACATACAACCCCTCACACACCTCAGGGACTCACAGAGCCTCTCACACGCCTCAGGGACTCACACAAGCCCTCACCTCAGGAACCTACACAACCCC…	CACACACAACACCTCACACACCTCAACACACATACAACACATACCTCAGGACACACACAACCCTCACACACCTCAGGACACTCACGTCTCACACACCTCAGGACACACACAACCCCTCACGCACCTCAGAAACCTACACAACCCCTCACACACCTCAGAAACCTACACAACCCCTCACACACTTCAGGACACACACAACCTCTCACACATCTCAGGGATTCACACAACCCGTAACATACCTCATGGACTCATACAATCTTTCACACACCTCGGGAACCTACACAACCCCTCACACATATCAGGACACATACAACCCCTCACACACCTCAGGGACTCACAGAGCCTCTCACACGCCTCAGGGACTCACACAAGCCCTCACCTCAGGAACCTACACAACCC…
TCONS_00021172	12	99864299	99867360	2	gene=LOC101130293	3062	2936	1155	385	complete	304-1458(+)	+	0.162234	0	0.0563622	0	0	0	0.162234	MPATYHTPDTHTTHERDTYCTHATHCTPSTHIPDTHTTHTTQTTQQTYHTLHTTHQHHTPHTTCHTHHTHTTHQHHTHYTIPPPYTPHTHNHTPHTITHTTPYPPIHTTHTQPHTTHQHHTHTIPPPYTPHTHNHTPHTYIPHTPHTNHTCHTHTYQIHHIHTDTSQYAPHDTCTITHTPHNRHAHHTTNTIMSTTQQTRTMCMHTINAQHKTSHTPNHTTHTSNTIHTDHAHSLHMCTHTNTHTHTLYTIPKTQPPPYTPYQTQPLTHAPHTAQHTTHITQTPVLPLLTRTHHHTYCTHQSTYTPDTCMLPTPHHTHHHVHTYTTIHTHTHTHCRLRIVSTHSGFTGMQPRGKWRSMCIDKERKAFWSWGNKVSMWPSSAPLN*	ATGCCAGCCACATACCACACACCAGACACACACACCACACATGAACGTGACACATACTGCACACATGCCACGCACTGTACCCCCAGCACACACATCCCAGACACACACACCACACACACTACACAGACCACACAGCAGACATATCACACCCTGCATACCACACACCAGCACCACACCCCCCACACCACATGCCACACACACCACACACACACCACACACCAGCATCACACACACTACACCATACCCCCTCCATACACACCACACACACACAACCACACACCACACACCATCACACACACTACACCATACCCCCCCATACACACCACACACACACAACCACACACCACACACCAGCATCACACACACACCATACCCCCTCCATACACACCACACACACAC…	CAGACATACACATAGCTCCAACACACACCACACTGCACCCCAGATACACACCATACCCCAGACACACACCACACACCACCCGATACACACCACACCCCAGATACACCCCCACACACAATCCCAGTCACACACCACACACCCCACATGCCACACCCCAAACACCCGACACACCACACCCCACACGTGCCACACCCCACCCCAGACACCACCCCTCATACACACCCCACCCCACACACACATCACACCCCCCACAACCACACCCCACAGACACACCACACCCCACACACACACTAGCCACAGACTATGCCAGCCACATACCACACACCAGACACACACACCACACATGAACGTGACACATACTGCACACATGCCACGCACTGTACCCCCAGCACACACATC…
TCONS_00094468	5	296644	298429	1	gene=UNKNOWN_148	1786	1786	918	306	5prime_partial	2-919(+)	+	0.0929575	0	0	0.0384356	0.0441387	0	0.0929575	NPSAPPLSPQRPCQGVQSNPDTLAAQIRVTCPAGHRAQGHSPRHPTAERHRTPAAAPTPALASSTLSEPTLCSPPRPQPTIRPCLPEEEDVSTRISPVLPRALLGLAPPRTPQAAPWGQLYPHLTEETAAVQATQDQLASCWVRAPHLVHPTPEPTTLIYLPSALGLPGLSGAHSPSGPFLTAPLPCPPLDASGHLPTSVLLCPSCPYPPALSRHLSHQPHVFPWAMSPWGPSLILQSSQASAQVPAPGSLSRQPSPHQIPTGRTAWGTMCGSLPAHVPASPRPCQHSAWCPMPALLCGKGGSMG*	AACCCTTCAGCCCCTCCCCTGTCTCCACAGCGGCCCTGCCAAGGGGTGCAGTCCAATCCTGACACCCTGGCTGCCCAGATCCGTGTCACCTGCCCTGCAGGCCACAGAGCACAAGGCCACAGCCCCAGGCATCCCACAGCAGAGAGGCACAGGACCCCAGCAGCAGCCCCCACACCAGCTCTGGCCAGCTCAACCCTGTCAGAACCAACCCTCTGCTCTCCACCCAGGCCTCAGCCGACCATCAGGCCCTGCCTCCCCGAGGAGGAGGATGTGAGTACCAGGATCAGCCCTGTCCTTCCCAGAGCACTGTTGGGCCTGGCACCTCCCAGGACGCCCCAGGCAGCCCCCTGGGGTCAGCTATACCCCCATTTAACAGAGGAGACAGCTGCAGTTCAGGCC…	GAACCCTTCAGCCCCTCCCCTGTCTCCACAGCGGCCCTGCCAAGGGGTGCAGTCCAATCCTGACACCCTGGCTGCCCAGATCCGTGTCACCTGCCCTGCAGGCCACAGAGCACAAGGCCACAGCCCCAGGCATCCCACAGCAGAGAGGCACAGGACCCCAGCAGCAGCCCCCACACCAGCTCTGGCCAGCTCAACCCTGTCAGAACCAACCCTCTGCTCTCCACCCAGGCCTCAGCCGACCATCAGGCCCTGCCTCCCCGAGGAGGAGGATGTGAGTACCAGGATCAGCCCTGTCCTTCCCAGAGCACTGTTGGGCCTGGCACCTCCCAGGACGCCCCAGGCAGCCCCCTGGGGTCAGCTATACCCCCATTTAACAGAGGAGACAGCTGCAGTTCAGGC…
TCONS_00005477	1	5482626	5486307	1	gene=UNKNOWN_1795	3682	3682	1068	356	complete	2427-3494(+)	+	0.0426126	0.0423896	0	0.0528325	0.0404857	0.0256663	0.0528325	MSATFCSFWHAMARTSTDFSTPQGLAGGVEGLKSPGAWSCRIGGISRELPDPTEAGTPFLLSSCPGALAGVCAPGSGRVQSGSPHLAVHPAHTPEPSRQANVLPGSCWPSHTSTSVARGTAALSSQRSSLIPPPRRWVHSNHPEKGPFCSCSSQSTAGFKLVPSSSGCSLQFTERKQGKEGGKLELLGHPSSTCGPCQQQHLELFTHVHPQAWPSPSETLGQRLGIWVVNVPQGVLTHTPVRDVLANTQHCVGLSFESKNHSRMFTTDLRYWAPTHLTSQCARQLRLKRPQPAGPGRQAGRLTWQQVLLGPRPRCGLANCGRNQGDTQAYTDAPDRCGSHHPCGSVRLRLNYSEE*	ATGTCAGCCACCTTCTGTTCTTTCTGGCATGCGATGGCACGAACATCTACAGATTTCTCCACACCACAGGGCCTCGCAGGGGGAGTGGAGGGGCTCAAAAGCCCAGGAGCATGGAGCTGTAGGATTGGAGGCATCAGCCGGGAACTACCAGACCCCACAGAGGCCGGGACCCCATTTCTGCTCTCTTCATGCCCAGGGGCTCTTGCTGGTGTCTGTGCCCCTGGGAGTGGCAGGGTCCAGTCAGGCTCTCCACATCTAGCCGTGCACCCTGCACACACTCCAGAGCCAAGCAGACAGGCCAACGTCCTGCCTGGCTCCTGCTGGCCAAGCCACACGTCCACCAGTGTGGCCAGGGGCACCGCAGCACTGAGCAGCCAGCGCTCTTCCCTGATTCCCCCA…	CACCATCTACGGGACACGTTCATATGTACGCAGTGTTGCTACTCTGCAAACACACCTGTAACGGGATTTAAAATGGGCATTTCCACCCGAAAACTGGAGATGTGACATCCCAAGGCAGGAGCCCTCTGGACATAAGAATTTACAGAGGAAACGAATAAAAACCAGCTCCCAGCTTGTAGGCCTCTTCACCCTTCACCCACTGGAGATGAGAGAACACCCAGGGGGACCCAGAAAGTGGGGTTAGTGCAAAGGGTGTGGCCACTCCACCAGCCAACGCCCAGCCTGGTGACAGGGCTCAGGGCCACCTGGTGCCCCCCACATGGAGATGGTGCCTGATGCCACAGCAGCCCGGCCATGTGGGGGTGGGCCAGGGAGGGCACCTCTAGCCTCCAGCCAGTG…
TCONS_00054211	20	116859414	116869092	2	gene=UNKNOWN_21063	9679	2479	906	303	3prime_partial	1572-2477(+)	+	0.0166423	0	0	0.0462354	1.06e-22	0	0.0462354	MQKLLQAVPSRGEPFSNCAVAKRPFLGFRLDVWALTAAYGEVCPHLLPSQGGAGLAALLPRPWAACAGWARPPGSHPRLSLKPILSPSRTTPDQHPDRGTEAVPSLGARGRGTGNRRWGKVPNGGALAPSPPPGHTHGWERVAVHLRPNRVGPRDGPKGAGPSLSSPSTEILRLFLWGDGGMSPQAWGCPSTLVRAQHVESDGIKERILPDTLEEGLLHREAEKNLNRQALLGLELFLSNPILTQLSMLQSYLSNEVSITGLRGRGSGASRQLSRWRFLEGGVPGRVRKLRPLPHTLPYAFL	ATGCAGAAGCTGCTGCAAGCTGTCCCGAGCAGGGGAGAGCCTTTCTCAAACTGTGCGGTTGCAAAACGCCCCTTCCTGGGCTTCCGGCTTGATGTCTGGGCACTGACAGCTGCATATGGTGAGGTCTGCCCCCACCTCCTGCCCAGCCAAGGGGGAGCCGGCCTTGCTGCATTGCTTCCTCGGCCTTGGGCTGCCTGTGCCGGGTGGGCTAGACCTCCTGGCTCACACCCAAGACTCAGCCTCAAGCCAATTCTATCCCCTTCCAGAACCACTCCCGACCAGCACCCAGATCGTGGAACAGAGGCTGTTCCCTCTCTAGGAGCCAGAGGCAGGGGGACAGGGAACAGGAGGTGGGGAAAGGTACCAAACGGAGGGGCACTGGCACCTTCCCCACCCCCT…	CTCTCTTCCCCATCGATCTCCAGCCTTGGGAAGCACCTGCTGAATCAACATAGATGGGTGGACCAGAAGGCCCTGGAAGGCAGTTCCCACATCCAGAAGCGCTCAGGACCCCTCAGACATACGCAGGTCAGGGCTGAAGGACCTTTGGGGGTCATCAGGGATAGCCTGTCCCTTTTACAGGTAAGACTGAGGCCCAGGGAGGACATGCAGACTAGGACGGAGGCCCAGCTTCCTTGCTCCTGGCTCCCAAGGAAAGGCCAGCTCCCATTCTCCTGCTGACCTCATGGTCTCCTGCCTTCTGCTCTGGTGACTAGTTTCCCAGGAGGGCAGGCGCCCCTCCTCCCTGCCCTATGCTCTCCCCAGAGCCCTGGCTATGATCCGGGGACCCTGCTTGGACCC…
TCONS_00109795	9	6095047	6099109	2	gene=IL15RA	4063	2580	1197	400	3prime_partial	1197-1(-)	-	0.1918	5.07379	0.756169	2.22585	1.67412	0.646922	5.07379	MSITKEVFINPGRQLRTQLRAPEGDQESRRRSSWRRPARGKVGWIRAAEGSGESLLSDGFAHSLRSGDTRPSAHWGSRSTRSAEDREVPGLAWVKSLVPTEHDPCVPGTGVAMRGRGGPQGSFTSRGGDAESRICHRSAPLRTLGGQSKSESDCAWRGRRSQSRVRHLPRAWAAFARGVQQDPVELRPWPRGGRAAPGPSASRRCCCCCCSGRQRRGVGSWEQGRPGGTREGAGTWSCREPGSQSPPAVRGVGALGSAVRAGPGRGGGAAPGRSDTCREPGSQGERRRCARVTHVRERAVRLGSPRSRSGAVLRSRFWPPERGAGGVQQLGDTGECASPRRWDSSAAVARHAVLGGVREKLPSRLPGKSKFCQWELGGWGGAVSPGGKRRASCTLGDLE	ATGTCCATAACAAAAGAAGTTTTCATAAACCCAGGCCGGCAGCTCAGAACCCAGCTCAGGGCCCCGGAGGGAGACCAGGAAAGTCGAAGGCGGAGCAGCTGGAGGCGACCCGCGCGGGGCAAGGTCGGGTGGATCCGAGCCGCAGAGGGGTCAGGAGAGAGTCTGCTGTCTGATGGCTTTGCCCACTCTCTCCGCAGTGGGGACACCAGACCGAGTGCACACTGGGGGTCCCGGAGCACGAGGAGCGCGGAGGACCGGGAGGTTCCCGGGCTTGCGTGGGTAAAGTCCTTGGTCCCCACCGAGCACGACCCGTGCGTCCCGGGGACAGGGGTGGCTATGCGGGGCCGCGGCGGTCCGCAGGGCTCCTTCACCAGCAGGGGTGGGGACGCTGAGTCACGG…	TTCCAGGTCCCCAAGTGTGCAACTTGCCCGACGCTTTCCCCCCGGGGACACAGCTCCTCCCCACCCTCCCAGCTCCCACTGACAAAATTTACTTTTGCCTGGGAGTCGGGAGGGTAGTTTCTCCCGGACCCCTCCGAGGACCGCGTGCCGTGCAACAGCCGCACTGCTGTCCCAGCGCCTGGGAGAAGCGCACTCGCCCGTGTCTCCCAACTGCTGGACGCCGCCGGCTCCGCGCTCCGGTGGCCAAAACCTGCTTCGCAGAACTGCTCCCGACCTCGACCTCGGAGACCCCAGCCTGACCGCCCGCTCCCTTACGTGGGTGACCCGGGCGCAGCGGCGGCGCTCTCCTTGCGACCCCGGCTCCCGGCACGTGTCGCTCCTGCCTGGCGCCGCGCCCCC…
TCONS_00035091	16	75029975	75032538	2	gene=UNKNOWN_16774	2564	1671	954	318	complete	1071-118(-)	-	0	1.04169	5.52e-05	0.711078	0.892372	0.0379406	1.04169	MRNHWFSLKYSKACTGCQRASLAPHTMDVGLFPCRRLQVPVSGSCSCRSRGQLCSEALGTRRIDLWVCGRTESVGFRHHEPLESREAGPWGPKESGEGQGMRRLGETTAQRLQAPSGPLGQGFSQAASQGGAFTGPGQRPEDAPLPRAPVNGLRPHTHTNPPTQRQPRGMGSAWSTALPVPPASPQMVPQLPEPSRGSMSHPPGPQSPQDQPGLGGLLPTPLGPWQLLSQPWPPPCGFLAGPPPPKHVLCFLSAATPLTSQPPRSSPALSQRFLGTTLGRLLIRFICPTRVYRFTSRWVLQGPLLSHLSAGFSMRTF*	ATGCGAAATCATTGGTTTTCCCTGAAGTATTCCAAGGCCTGTACCGGATGCCAAAGAGCTTCTCTAGCCCCTCACACAATGGATGTGGGGCTTTTCCCGTGCAGGAGGCTGCAGGTGCCTGTCAGTGGGAGCTGCTCCTGCCGCAGCCGCGGCCAGCTCTGTTCTGAAGCACTGGGAACGAGAAGGATCGACCTCTGGGTGTGTGGAAGGACAGAGAGTGTCGGCTTCAGGCACCACGAGCCCTTGGAGAGCAGAGAGGCAGGGCCGTGGGGCCCGAAGGAGAGCGGAGAGGGACAGGGGATGCGGCGGCTCGGGGAGACCACAGCCCAGAGGTTGCAGGCGCCGTCAGGGCCCCTGGGCCAGGGGTTCTCTCAGGCTGCTTCCCAGGGAGGAGCCTTC…	AGAAGAAAAAGCTGGAAACCAGAGAGAATGATGCCGGGAACCAAGTCATTCTCCTGAAAATGCATAAACAAAGGCAACAGGTGCTCCTCCTGCCTTTCCCGGACACGTCGTGTCCAGTCAGAAAGTTCTCATGGAAAACCCGGCTGACAGATGCGAGAGGAGTGGACCTTGTAGAACCCACCTGCTGGTGAACCTGTACACGCGCGTGGGGCAGATGAAGCGAATGAGAAGACGGCCTAACGTGGTACCTAAGAAACGCTGCGAGAGAGCTGGGGAGGAGCGTGGGGGCTGTGAGGTTAGAGGGGTGGCCGCACTGAGAAAGCACAGCACGTGCTTTGGGGGTGGGGGTCCAGCCAAGAAGCCGCACGGCGGAGGCCATGGCTGGGACAGGAGCTGCCA…
TCONS_00063314	21	109820150	109821208	1	gene=UNKNOWN_20636	1059	1059	1035	346	3prime_partial	1037-3(-)	-	0.934702	0	0	0.140639	0.0806384	0	0.934702	MPSVLGCGGACGGFFVQDGDGTELACLSKGDGGCCQEAPPDHRVKWNAPDAAGGRKKPPGAGASFSESLLGLRLRVSLPPRLQAKTWGAHPEMFFLSGSDPFKISVLWSPAGRLLLLTRVLRSEAHSQRTHGLSRPFPASSPVPCLWHRHSGGPSGRQRGHLGGVTGQVPAWGLRRLGGCWRTRGAGCAAQGAPGSASGARRWGLGAPRLQHHGQVTPSRRAAGPAASPRASRSSSQRCLLPGVSTRPPLDPALPRRFRLTSSGTRELREPAAQVQRKCRRHQGKPRSRPLQTIRPFLQPPEPLALWHPVCSAQLGSAALRLHHFLLSPPQRRDAGSLGSVQRIP	ATGCCAAGTGTCCTCGGCTGCGGTGGGGCTTGCGGGGGTTTCTTTGTGCAGGATGGTGACGGGACAGAACTCGCCTGTCTCTCTAAGGGAGACGGGGGGTGCTGTCAGGAGGCGCCACCCGACCACCGGGTGAAGTGGAACGCCCCCGATGCGGCCGGCGGGCGAAAGAAACCTCCAGGTGCTGGGGCCAGCTTCTCCGAGTCCCTCCTGGGTCTCCGGCTCAGAGTGTCTCTCCCTCCCCGTCTGCAAGCAAAGACCTGGGGCGCGCACCCAGAAATGTTCTTCCTCTCTGGGTCGGATCCTTTTAAAATCTCCGTTCTCTGGTCACCAGCAGGTCGGTTGCTCCTTCTGACCCGCGTGCTGCGCTCAGAGGCGCACTCCCAGCGGACGCACGGTCTC…	GACGGGATTCTCTGCACGCTGCCGAGTGAGCCGGCATCTCGGCGCTGGGGTGGGCTGAGAAGAAAATGGTGCAATCTGAGAGCGGCTGAGCCCAGCTGGGCAGAGCAGACGGGGTGCCAGAGTGCCAGGGGCTCAGGTGGCTGGAGAAAGGGGCGGATTGTTTGGAGAGGCCGGGACCGGGGTTTTCCTTGGTGCCTGCGGCATTTTCTTTGCACCTGGGCGGCAGGCTCCCGGAGCTCCCGGGTGCCAGATGAAGTGAGGCGGAAGCGTCGCGGGAGAGCCGGGTCCAGAGGCGGCCGGGTGGACACTCCAGGGAGAAGACAGCGCTGGGAAGAGCTGCGTGACGCTCGGGGGCTGGCGGCTGGGCCGGCAGCGCGCCGCGACGGCGTGACCTGTCCA…
TCONS_00074305	24	82924292	82925695	1	gene=UNKNOWN_17869	1404	1404	1338	446	complete	1365-28(-)	-	0.213495	0.0606419	0	0.605479	0	0	0.605479	MGVVPLIRLKVSKLHGREQVGVHRHLLGGRPEWSQKLHFRFKIKQPGRDCYTQPLPGESSSVLYSHVCLPASASITSCGEIRHARRTCPPGCLVILFLELRHSTARPVGCMWLTGLSLEVGSSPTGISEGAFQDPTKSWAGLGTEGTVVLGARRGCPTIDPTSDEAGQPAGQEPGGVLAAHKLKIWSQEALPGALPSSPCSSCLGWWPNLWQLCWTQAPSRTSHPLRGRRTRRGTHCPAPRAQAGRCLCLPTLARGCTKSAQAQTHSETQAERCSLHPGCLLWGLSGWCRRVCMCVCNYMYVHVQLEGVLGVRAREVVRSQPVQRILVCDPVPVTMGPPLLQSCSAVVTLCAAARSPGCAFSSPPMGLASLVLRVTGDWEGSQEATTPPTAPNTWLLVP…	ATGGGAGTAGTCCCACTGATCCGCTTGAAGGTTAGCAAGTTGCATGGTAGGGAGCAAGTGGGTGTCCACAGGCACCTGTTGGGTGGACGCCCAGAGTGGAGTCAAAAACTCCACTTTAGATTCAAAATAAAGCAACCTGGACGGGACTGTTACACACAGCCTCTGCCTGGTGAAAGCTCCTCTGTCCTGTACTCACACGTGTGCCTCCCTGCAAGTGCCTCTATCACAAGCTGTGGAGAAATCCGGCATGCCAGGCGAACCTGCCCACCAGGCTGCCTGGTGATCCTCTTCCTGGAGCTGAGGCACAGCACAGCCAGGCCCGTGGGCTGCATGTGGTTGACAGGACTTTCATTAGAGGTGGGTTCATCTCCCACCGGGATCAGTGAAGGGGCATTCCAG…	AAAAAGATGAACAATGCTAATATCTGGTTAGCCCAGGTGGCAGGCCCGGGGCTCTGGGCTCCGGGTGTTTGCATTGTTCCAGGCAAGCCTGCCTGCTTTGGGACAGCACCTCCACCGCTGGCTGGGAGCTTTGCCTGGCTCTCCACTTGCATCCAGAAGGCGAGCATGGGGAACCAGAAGCCAAGTGTTTGGGGCAGTGGGAGGGGTTGTGGCCTCCTGGGAACCCTCCCAGTCCCCAGTGACCCTCAGCACCAGGCTGGCCAGGCCCATGGGCGGGGAGGAAAATGCACAGCCCGGGCTCCTGGCAGCCGCACACAGTGTGACCACAGCTGAGCAGCTCTGCAGGAGTGGTGGCCCCATGGTCACAGGGACGGGATCACAAACCAGGATCCTTTGAAC…
TCONS_00046886	19	28479423	28481217	1	gene=UNKNOWN_7134	1795	1795	993	332	3prime_partial	994-2(-)	-	0.138659	0.183839	0.108123	0.343989	0.219464	0.111311	0.343989	MKILHRLQCNKAVHGLPVPFSHSCIHSSLIQSLIYSAHVFAEGPVQGWGCCHGGGGGTLAPEGAPVNFTASSREGGERLWSLSRARLGKASWVMRAEVGAARRSPGSPERRPPRRGGSGQVRAREWRWAQGLAVAVEGAATQTPRRRLCGAAGHLGDMGQEGDPDAVSACRFPAPTPPHLGTPSRAHSPQLWSLQGWPEGPGFPGSAPSILSVRSSPFCPTQASSGPFQLQSLHRVRNAEGPTAAPAHPCVLPLSPQCGLQGGPDFLVRACLGGSFQGPMWLPVIRACCYLPLGPGLWGSDPTSSPAWSGGPAPSGEVAGGEGLGMPLPGS	ATGAAAATCCTTCACCGTCTTCAATGCAACAAAGCTGTTCACGGACTCCCAGTGCCATTCTCTCATTCATGTATTCATTCGTCCCTCATACAGTCACTCATTTATTCAGCCCATGTGTTCGCTGAGGGCCCCGTGCAGGGCTGGGGATGCTGCCATGGAGGAGGCGGAGGCACCCTTGCCCCGGAGGGAGCTCCTGTGAATTTCACTGCCAGCAGCCGGGAGGGTGGTGAAAGGCTATGGAGCCTGAGTCGGGCCAGGCTGGGGAAGGCCTCCTGGGTGATGAGGGCGGAAGTGGGTGCAGCGCGCCGGAGTCCAGGAAGCCCCGAGAGGAGGCCGCCAAGGCGTGGTGGGTCGGGGCAGGTGAGGGCAAGGGAGTGGAGATGGGCACAAGGCCTGGCC…	GGCTCCCTGGCAGTGGCATTCCCAGCCCCTCTCCCCCTGCCACTTCCCCACTTGGGGCTGGGCCACCCGACCATGCAGGGGAGCTCGTGGGGTCTGAGCCCCATAGCCCAGGGCCCAGGGGCAGGTAGCAGCATGCTCTGATGACTGGCAGCCACATGGGCCCCTGAAAGCTGCCTCCAAGGCAAGCTCGCACCAGGAAGTCAGGGCCGCCCTGGAGTCCACACTGGGGACTGAGGGGAAGGACACAGGGGTGGGCAGGGGCAGCAGTTGGACCCTCTGCGTTCCTGACCCTGTGCAAGCTCTGCAGCTGGAAGGGACCAGAGCTGGCCTGAGTTGGGCAGAATGGGCTGGACCTTACACTAAGGATCGATGGGGCTGACCCAGGGAAGCCAGGACCTT…
TCONS_00082666	27	47392082	47393386	1	gene=UVSSA	1305	1305	1302	435	internal	1304-3(-)	-	0	0	0	0	0	0.0399486	0.0399486	RLQPPSLPRFLSPTIYVPGCSAGFYSSDGHSLLWKGFTHIRIIHCLFLEFLHYCTISCIRRITKHPLPTCGLLPPRHIGSSRTNFILVDMNTWVWVGTGESQLYKVTRSVFLPSLCTHLRLCTHLPHPCTHLRHLRALTSRVSGHSPPVSLHSPPVSQGTHLPCLCTHLPCFCTHLLCLCTHLPHPCTLLWHLRALTSHISAFTSRVSGHSPPTPLCSSPASQGTHLPRPYAHLPRLRALTSHAPELTSCISASPPTSLHTHLPRPCTHLLHLRALTSHVPALTSRVSGHSPPVSLHSPHVSQGTHLPCPCTHVPHLRALTSRVPALTSRVSGHSPPVSLHSPLRALTSRVSVLTSRVSGHSPPVSLHSPPTSQGTHLPCLCTHLPHLRALTSRVSALT…	CGACTTCAGCCACCGTCCTTGCCTCGTTTCCTTTCTCCCACCATTTATGTGCCCGGTTGTTCCGCTGGTTTTTATTCTTCGGATGGTCACTCCTTGTTGTGGAAAGGATTTACACACATACGTATCATTCACTGTTTGTTTCTAGAGTTTCTCCATTACTGTACTATTTCCTGCATAAGACGAATCACCAAGCACCCTCTCCCCACGTGTGGCCTCCTTCCACCCCGTCACATTGGGTCATCCAGAACCAACTTCATTCTGGTTGATATGAACACTTGGGTTTGGGTAGGAACAGGTGAGAGTCAGCTTTACAAAGTCACGCGCTCAGTGTTCCTTCCGAGTCTCTGCACTCACCTGCGTCTCTGCACTCACCTCCCACACCCCTGCACTCACCTCCGG…	AGTGCCCTGAGACGCGGGAGGTGAGCATAGGGGCGTGGGAGGTGAGTGCCCTGAGACGCGGGAGGTGAGTGCAGGGACACGGGAGGTGAGTGCCCTGAGATGTGGGAGGTGAGTGCAGAGACACGGGAGGTGAGTGCCCTGAGATGTGGGAGGTGAGTGCAGAGACACGGGAGGTGAGTGCCCTGAGATGTGGGAGGTGAGTGCAGAGACACGGGAGGTGAGTGCCCTGAGACGCGGGACGTGAGTACAGAGACACGGGAGGTGAGTGCCCTGAGAGGTGAGTGCAGAGACACGGGAGGTGAGTGCCCTGAGACACGTGAGGTGAGTGCAGGGACACGGGAGGTGAGTGCCCTCAGATGTGGGACGTGAGTGCAGGGACACGGGAGGTGAGTGCCCTGA…

## Sheet: AG_PRIMERS
TCONS_00005450		Sequence (5'->3')	Template strand	Length	Start	Stop	Tm	GC%	Self complementarity	Self 3' complementarity
	Forward primer	AACTCCTGGACCAACCAACC	Plus	20	552	571	59.81	55	5	0
	Reverse primer	AGCTGAGGGCTTTGGGTAAC	Minus	20	754	735	59.96	55	4	3
	Product length	203
		Sequence (5'->3')	Template strand	Length	Start	Stop	Tm	GC%	Self complementarity	Self 3' complementarity
	Forward primer	AAGCCCTCAGCTCACTATGC	Plus	20	743	762	59.82	55	4	2
	Reverse primer	TTGGCCCAACCACCAACTTA	Minus	20	922	903	59.74	50	7	2
	Product length	180
		Sequence (5'->3')	Template strand	Length	Start	Stop	Tm	GC%	Self complementarity	Self 3' complementarity
	Forward primer	GCCCTCAGCTCACTATGCTC	Plus	20	745	764	60.25	60	4	1
	Reverse primer	AATTGAAGCTGGCTGTTGGC	Minus	20	937	918	59.68	50	4	2
	Product length	193
TCONS_00079133	no good primer found
TCONS_00025429		Sequence (5'->3')	Template strand	Length	Start	Stop	Tm	GC%	Self complementarity	Self 3' complementarity
	Forward primer	GTGGTTCTTTTCCGGTCCCT	Plus	20	561	580	59.89	55	4	0
	Reverse primer	TCGGGTGAATTCTGAGCGAG	Minus	20	892	873	59.83	55	6	0
	Product length	332
		Sequence (5'->3')	Template strand	Length	Start	Stop	Tm	GC%	Self complementarity	Self 3' complementarity
	Forward primer	GAAGAGCAAAGTTCGTCCGC	Plus	20	698	717	59.84	55	3	2
	Reverse primer	GGGTGAATTCTGAGCGAGGT	Minus	20	890	871	59.75	55	6	0
	Product length	193
		Sequence (5'->3')	Template strand	Length	Start	Stop	Tm	GC%	Self complementarity	Self 3' complementarity
	Forward primer	AGGGTTTTCTTCTGCGTGGT	Plus	20	546	565	59.82	50	2	0
	Reverse primer	GAGATCTGTCCTAACGGGGC	Minus	20	752	733	59.61	60	6	2
	Product length	207

## Sheet: Notes
Highlighted ones are the transcripts validated
